# Supplementary material for: 2-Amino-6-methyl­pyridinium 3-chloro­benzoate
Source: Acta Crystallogr Sect E Struct Rep Online. 2013 Feb 2;69(Pt 3):o318. doi: 10.1107/S1600536813002559 (PMC3588495; doi:10.1107/S1600536813002559)
Supplement: Supplementary file 1 [file e-69-0o318-sup1.cif]

##############################################################################
#                                                                            #
# This CIF contains the data in a paper accepted for publication in          #
# Acta Crystallographica Section E. It conforms to the requirements of       #
# Notes for Authors for Acta Crystallographica Section E, and has been       #
# peer reviewed under the auspices of the IUCr Commission on Journals.       #
#                                                                            #
# Full details of the Crystallographic Information File format               #
# are given in the paper "The Crystallographic Information File (CIF):       #
# a New Standard Archive File for Crystallography" by S. R. Hall, F. H.      #
# Allen and I. D. Brown [Acta Cryst. (1991), A47, 655-685].                  #
#                                                                            #
# The current version of the core CIF dictionary is obtainable from          #
# ftp://ftp.iucr.org/pub/cif_core.dic.                                       #
#                                                                            #
# Software is freely available for graphical display of the structure(s)     #
# in this CIF. For information consult the CIF software page                 #
# http://www.iucr.org/resources/cif/software.                                #
#                                                                            #
# This file may be used for bona fide research purposes within the           #
# scientific community so long as proper attribution is given to the journal # 
# article from which it was obtained.                                        #
#                                                                            #
##############################################################################
data_global
_audit_creation_method     'form.cif (version 2.0)'
_journal_data_validation_number     ?
_journal_date_recd_electronic     2012-12-20
_journal_date_accepted     2013-01-25
_journal_name_full     'Acta Crystallographica, Section E'
_journal_year     2013
_journal_volume     69
_journal_issue      3
_journal_page_first     o318
_journal_page_last     o318
_journal_paper_category     QO
_journal_paper_doi     10.1107/S1600536813002559
_journal_coeditor_code     IS5234
_publ_contact_author_name     'Ibrahim Abdul Razak'
_publ_contact_author_address
;
      School of Physics
      Universiti Sains Malaysia
      11800 USM, Penang
      MALAYSIA
;
_publ_contact_author_email     'arazaki@usm.my'
_publ_contact_author_fax     '604 6579150'
_publ_contact_author_phone     '604 6533438'
_publ_section_title
;
2-Amino-6-methylpyridinium 3-chlorobenzoate
;
loop_
    _publ_author_name
    _publ_author_footnote
    _publ_author_address
    'Kaliyaperumal Thanigaimani' ?
;
School of Physics
Universiti Sains Malaysia
11800 USM, Penang
Malaysia
;
    'Nuridayanti Che Khalib' ?
;
School of Physics
Universiti Sains Malaysia
11800 USM, Penang
Malaysia
;
    'Suhana Arshad' ?
;
School of Physics
Universiti Sains Malaysia
11800 USM, Penang
Malaysia
;
    'Ibrahim Abdul Razak'
;
Thomson Reuters ResearcherID: A-5599-2009.
;
;
School of Physics
Universiti Sains Malaysia
11800 USM, Penang
Malaysia
;
data_I
_audit_creation_method     SHELXL-97
_chemical_name_systematic
;
2-Amino-6-methylpyridinium 3-chlorobenzoate
;
_chemical_name_common     ?
_chemical_formula_moiety     'C6 H9 N2 +, C7 H4 Cl O2 -'
_chemical_formula_sum     'C13 H13 Cl N2 O2'
_chemical_formula_iupac     'C6 H9 N2 +, C7 H4 Cl O2 -'
_chemical_formula_weight     264.70
_chemical_melting_point     ?
_symmetry_cell_setting     monoclinic
_symmetry_space_group_name_H-M     'C 2/c'
_symmetry_space_group_name_Hall     '-C 2yc'
loop_
    _symmetry_equiv_pos_as_xyz
    'x, y, z'
    '-x, y, -z+1/2'
    'x+1/2, y+1/2, z'
    '-x+1/2, y+1/2, -z+1/2'
    '-x, -y, -z'
    'x, -y, z-1/2'
    '-x+1/2, -y+1/2, -z'
    'x+1/2, -y+1/2, z-1/2'
_cell_length_a     22.3118(15)
_cell_length_b     15.2053(10)
_cell_length_c     7.4166(5)
_cell_angle_alpha     90.00
_cell_angle_beta     100.9240(10)
_cell_angle_gamma     90.00
_cell_volume     2470.5(3)
_cell_formula_units_Z     8
_cell_measurement_reflns_used     4651
_cell_measurement_theta_min     2.68
_cell_measurement_theta_max     29.25
_cell_measurement_temperature     100.0(10)
_exptl_crystal_description     'needle'
_exptl_crystal_colour     'colourless'
_exptl_crystal_size_max     0.36
_exptl_crystal_size_mid     0.06
_exptl_crystal_size_min     0.05
_exptl_crystal_density_diffrn     1.423
_exptl_crystal_density_meas     ?
_exptl_crystal_density_method     'not measured'
_exptl_crystal_F_000     1104
_exptl_absorpt_coefficient_mu     0.304
_exptl_absorpt_correction_type     multi-scan
_exptl_absorpt_process_details     '(<i>SADABS</i>; Bruker, 2009)'
_exptl_absorpt_correction_T_min     0.8976
_exptl_absorpt_correction_T_max     0.9852
_exptl_special_details
;
The crystal was placed in the cold stream of an Oxford Cryosystems Cobra
open-flow nitrogen cryostat (Cosier & Glazer, 1986) operating at 100.0 (1) K.
;
_diffrn_ambient_temperature     100.0(10)
_diffrn_radiation_type     MoK\a
_diffrn_radiation_wavelength     0.71073
_diffrn_radiation_source     'fine-focus sealed tube'
_diffrn_radiation_monochromator     graphite
_diffrn_measurement_device_type
;
Bruker SMART APEXII DUO CCD area-detector
;
_diffrn_measurement_method     '\f and \w scans'
_diffrn_detector_area_resol_mean     ?
_diffrn_reflns_number     24731
_diffrn_reflns_av_R_equivalents     0.0528
_diffrn_reflns_av_sigmaI/netI     0.0371
_diffrn_reflns_theta_min     1.63
_diffrn_reflns_theta_max     30.00
_diffrn_reflns_theta_full     30.00
_diffrn_measured_fraction_theta_max     0.991
_diffrn_measured_fraction_theta_full     0.991
_diffrn_reflns_limit_h_min     -30
_diffrn_reflns_limit_h_max     31
_diffrn_reflns_limit_k_min     -21
_diffrn_reflns_limit_k_max     21
_diffrn_reflns_limit_l_min     -10
_diffrn_reflns_limit_l_max     10
_diffrn_standards_number     0
_diffrn_standards_interval_count     .
_diffrn_standards_interval_time     .
_diffrn_standards_decay_%     ?
_refine_special_details
;
Refinement of <i>F</i>^2^ against ALL reflections. The weighted <i>R</i>-factor
<i>wR</i> and goodness of fit <i>S</i> are based on <i>F</i>^2^, conventional
<i>R</i>-factors <i>R</i> are based on <i>F</i>, with <i>F</i> set to zero for
negative <i>F</i>^2^. The threshold expression of <i>F</i>^2^ >
\s(<i>F</i>^2^) is used only for calculating <i>R</i>-factors(gt) <i>etc</i>.
and is not relevant to the choice of reflections for refinement.
<i>R</i>-factors based on <i>F</i>^2^ are statistically about twice as large
as those based on <i>F</i>, and <i>R</i>- factors based on ALL data will be
even larger.
;
_reflns_number_total     3575
_reflns_number_gt     2446
_reflns_threshold_expression     I>2\s(I)
_refine_ls_structure_factor_coef     Fsqd
_refine_ls_matrix_type     full
_refine_ls_R_factor_all     0.0735
_refine_ls_R_factor_gt     0.0449
_refine_ls_wR_factor_gt     0.1107
_refine_ls_wR_factor_ref     0.1284
_refine_ls_goodness_of_fit_ref     1.064
_refine_ls_restrained_S_all     1.067
_refine_ls_number_reflns     3575
_refine_ls_number_parameters     267
_refine_ls_number_restraints     5
_refine_ls_hydrogen_treatment     mixed
_refine_ls_weighting_scheme     calc
_refine_ls_weighting_details
         'calc w=1/[\s^2^(Fo^2^)+(0.0584P)^2^+1.2878P] where P=(Fo^2^+2Fc^2^)/3'
_atom_sites_solution_hydrogens     geom
_atom_sites_solution_primary     direct
_atom_sites_solution_secondary     difmap
_refine_ls_shift/su_max     0.000
_refine_ls_shift/su_mean     0.000
_refine_diff_density_max     0.294
_refine_diff_density_min     -0.275
_refine_ls_extinction_method     none
_refine_ls_extinction_coef     ?
loop_
    _atom_type_symbol
    _atom_type_description
    _atom_type_scat_dispersion_real
    _atom_type_scat_dispersion_imag
    _atom_type_scat_source
    'C' 'C' 0.0033 0.0016
                         'International Tables Vol C Tables 4.2.6.8 and 6.1.1.4'
    'H' 'H' 0.0000 0.0000
                         'International Tables Vol C Tables 4.2.6.8 and 6.1.1.4'
    'N' 'N' 0.0061 0.0033
                         'International Tables Vol C Tables 4.2.6.8 and 6.1.1.4'
    'O' 'O' 0.0106 0.0060
                         'International Tables Vol C Tables 4.2.6.8 and 6.1.1.4'
    'Cl' 'Cl' 0.1484 0.1585
                         'International Tables Vol C Tables 4.2.6.8 and 6.1.1.4'
_computing_data_collection     'APEX2 (Bruker, 2009)'
_computing_cell_refinement     'SAINT (Bruker, 2009)'
_computing_data_reduction     'SAINT (Bruker, 2009)'
_computing_structure_solution     'SHELXTL (Sheldrick, 2008)'
_computing_structure_refinement     'SHELXTL (Sheldrick, 2008)'
_computing_molecular_graphics     'SHELXTL (Sheldrick, 2008)'
_computing_publication_material
;
SHELXTL (Sheldrick, 2008) and PLATON (Spek, 2009)
;
loop_
    _atom_site_type_symbol
    _atom_site_label
    _atom_site_fract_x
    _atom_site_fract_y
    _atom_site_fract_z
    _atom_site_U_iso_or_equiv
    _atom_site_adp_type
    _atom_site_calc_flag
    _atom_site_refinement_flags
    _atom_site_occupancy
    _atom_site_symmetry_multiplicity
    _atom_site_disorder_assembly
    _atom_site_disorder_group
    Cl Cl1 0.51442(12) 0.09433(16) 0.5251(4) 0.0377(5) Uani d PD 0.505(4) 1 A 1
    O O1 0.3604(3) 0.4344(4) 0.2546(10) 0.0298(12) Uani d PD 0.505(4) 1 A 1
    O O2 0.3335(7) 0.2966(7) 0.1833(12) 0.0279(16) Uani d PD 0.505(4) 1 A 1
    C C7 0.3716(3) 0.3536(4) 0.2547(8) 0.0223(11) Uani d PD 0.505(4) 1 A 1
    C C8 0.43409(15) 0.3242(2) 0.3507(6) 0.0224(7) Uani d P 0.505(4) 1 A 1
    C C9 0.4472(5) 0.2368(8) 0.3839(11) 0.0217(13) Uani d P 0.505(4) 1 A 1
    H H9A 0.4166 0.1945 0.3394 0.026 Uiso calc PR 0.505(4) 1 A 1
    C C10 0.5042(5) 0.2072(5) 0.4815(14) 0.0368(18) Uani d PD 0.505(4) 1 A 1
    C C11 0.54930(16) 0.2695(3) 0.5297(6) 0.0348(9) Uani d P 0.505(4) 1 A 1
    H H11A 0.5890 0.2515 0.5885 0.042 Uiso calc PR 0.505(4) 1 A 1
    C C12 0.53779(14) 0.3580(3) 0.4939(5) 0.0345(9) Uani d P 0.505(4) 1 A 1
    H H12A 0.5693 0.4000 0.5301 0.041 Uiso calc PR 0.505(4) 1 A 1
    C C13 0.48029(14) 0.3853(2) 0.4052(5) 0.0286(8) Uani d P 0.505(4) 1 A 1
    H H13A 0.4725 0.4460 0.3816 0.034 Uiso calc PR 0.505(4) 1 A 1
    Cl Cl1X 0.52750(12) 0.11634(16) 0.5138(4) 0.0336(4) Uani d PD 0.495(4) 1 A 2
    O O1X 0.3491(3) 0.4332(4) 0.3044(10) 0.0294(11) Uani d PD 0.495(4) 1 A 2
    O O2X 0.3302(7) 0.2910(8) 0.2304(12) 0.0273(15) Uani d PD 0.495(4) 1 A 2
    C C7X 0.3620(3) 0.3525(4) 0.3103(9) 0.0225(11) Uani d PD 0.495(4) 1 A 2
    C C8X 0.42352(17) 0.3289(2) 0.4266(6) 0.0222(8) Uani d P 0.495(4) 1 A 2
    C C9X 0.4418(5) 0.2415(8) 0.4305(11) 0.0223(14) Uani d P 0.495(4) 1 A 2
    H H9XA 0.4152 0.1963 0.3748 0.027 Uiso calc PR 0.495(4) 1 A 2
    C C10X 0.5005(5) 0.2239(4) 0.5195(13) 0.0314(16) Uani d PD 0.495(4) 1 A 2
    C C11X 0.53950(16) 0.2854(3) 0.6185(6) 0.0319(9) Uani d P 0.495(4) 1 A 2
    H H11B 0.5787 0.2691 0.6844 0.038 Uiso calc PR 0.495(4) 1 A 2
    C C12X 0.51893(15) 0.3713(2) 0.6175(5) 0.0303(8) Uani d P 0.495(4) 1 A 2
    H H12B 0.5445 0.4155 0.6820 0.036 Uiso calc PR 0.495(4) 1 A 2
    C C13X 0.46134(15) 0.3931(2) 0.5228(5) 0.0272(8) Uani d P 0.495(4) 1 A 2
    H H13B 0.4474 0.4522 0.5233 0.033 Uiso calc PR 0.495(4) 1 A 2
    N N1 0.25283(5) 0.49267(8) 0.09853(17) 0.0197(3) Uani d . 1 1 . .
    N N2 0.21460(7) 0.35423(9) 0.0235(2) 0.0337(4) Uani d . 1 1 . .
    C C1 0.20717(6) 0.44124(10) 0.0094(2) 0.0211(3) Uani d . 1 1 . .
    C C2 0.15454(7) 0.48210(10) -0.0898(2) 0.0238(3) Uani d . 1 1 . .
    H H2A 0.1223 0.4479 -0.1572 0.029 Uiso calc R 1 1 . .
    C C3 0.15048(7) 0.57153(11) -0.0877(2) 0.0307(4) Uani d . 1 1 . .
    H H3A 0.1149 0.5996 -0.1533 0.037 Uiso calc R 1 1 . .
    C C4 0.19795(8) 0.62255(11) 0.0095(3) 0.0363(4) Uani d . 1 1 . .
    H H4A 0.1944 0.6848 0.0121 0.044 Uiso calc R 1 1 . .
    C C5 0.24940(7) 0.58195(10) 0.1006(2) 0.0257(3) Uani d . 1 1 . .
    C C6 0.30466(8) 0.62859(11) 0.2048(3) 0.0372(4) Uani d . 1 1 . .
    H H6A 0.2955 0.6913 0.2136 0.056 Uiso calc R 1 1 . .
    H H6B 0.3388 0.6213 0.1402 0.056 Uiso calc R 1 1 . .
    H H6C 0.3157 0.6036 0.3284 0.056 Uiso calc R 1 1 . .
    H H1N1 0.1883(11) 0.3210(14) -0.050(3) 0.046(6) Uiso d . 1 1 . .
    H H2N2 0.2887(10) 0.4672(15) 0.165(3) 0.050(6) Uiso d . 1 1 . .
    H H1N2 0.2487(11) 0.3311(14) 0.077(3) 0.044(6) Uiso d . 1 1 . .
loop_
    _atom_site_aniso_label
    _atom_site_aniso_U_11
    _atom_site_aniso_U_22
    _atom_site_aniso_U_33
    _atom_site_aniso_U_12
    _atom_site_aniso_U_13
    _atom_site_aniso_U_23
    Cl1 0.0260(10) 0.0318(11) 0.0523(8) 0.0162(6) 0.0001(7) 0.0009(8)
    O1 0.016(2) 0.0172(13) 0.051(4) -0.0007(13) -0.0063(17) -0.0018(18)
    O2 0.020(2) 0.0134(18) 0.043(4) 0.0000(14) -0.014(3) 0.000(3)
    C7 0.012(2) 0.0175(16) 0.035(3) -0.0021(13) -0.0015(19) 0.0004(19)
    C8 0.0103(15) 0.0277(16) 0.027(2) 0.0008(11) -0.0011(13) -0.0050(15)
    C9 0.014(2) 0.0240(19) 0.028(4) 0.0072(15) 0.006(3) -0.005(3)
    C10 0.013(2) 0.037(3) 0.055(4) 0.016(2) -0.006(2) -0.016(2)
    C11 0.0138(16) 0.059(3) 0.029(2) 0.0094(15) -0.0032(14) -0.0084(17)
    C12 0.0134(15) 0.054(2) 0.0331(19) -0.0063(14) -0.0032(12) -0.0057(15)
    C13 0.0182(15) 0.0351(17) 0.0299(18) -0.0033(12) -0.0019(12) -0.0044(13)
    Cl1X 0.0247(9) 0.0289(10) 0.0442(7) 0.0119(6) -0.0011(6) 0.0025(7)
    O1X 0.021(3) 0.0190(14) 0.043(3) -0.0005(14) -0.0066(16) -0.0035(17)
    O2X 0.0172(18) 0.020(2) 0.038(4) -0.0025(14) -0.011(3) 0.002(2)
    C7X 0.013(2) 0.0213(18) 0.032(3) -0.0016(14) 0.0023(18) 0.002(2)
    C8X 0.0144(16) 0.0268(17) 0.0247(19) -0.0003(12) 0.0018(14) -0.0018(15)
    C9X 0.010(2) 0.035(3) 0.023(3) 0.0040(18) 0.005(2) -0.003(3)
    C10X 0.021(2) 0.022(3) 0.051(4) 0.016(2) 0.007(3) 0.001(3)
    C11X 0.0132(15) 0.052(2) 0.0276(19) 0.0019(14) -0.0032(14) -0.0008(17)
    C12X 0.0193(15) 0.0391(19) 0.0294(18) -0.0090(13) -0.0031(13) -0.0029(14)
    C13X 0.0243(16) 0.0254(16) 0.0302(18) -0.0062(12) 0.0011(13) -0.0025(12)
    N1 0.0155(6) 0.0161(6) 0.0264(6) 0.0011(4) 0.0012(5) 0.0000(4)
    N2 0.0220(7) 0.0179(6) 0.0526(9) 0.0009(5) -0.0147(6) -0.0074(6)
    C1 0.0171(7) 0.0200(7) 0.0251(7) 0.0015(5) 0.0012(5) -0.0020(5)
    C2 0.0165(7) 0.0285(8) 0.0253(7) 0.0031(6) 0.0008(5) -0.0008(6)
    C3 0.0232(8) 0.0318(9) 0.0356(9) 0.0091(6) 0.0016(6) 0.0068(7)
    C4 0.0313(9) 0.0191(7) 0.0563(11) 0.0053(6) 0.0030(8) 0.0057(7)
    C5 0.0231(8) 0.0179(7) 0.0366(8) -0.0001(6) 0.0068(6) 0.0006(6)
    C6 0.0254(9) 0.0189(7) 0.0652(12) -0.0044(6) 0.0036(8) -0.0039(7)
_geom_special_details
;
All e.s.d.'s (except the e.s.d. in the dihedral angle between two l.s. planes)
are estimated using the full covariance matrix. The cell e.s.d.'s are taken
into account individually in the estimation of e.s.d.'s in distances, angles
and torsion angles; correlations between e.s.d.'s in cell parameters are only
used when they are defined by crystal symmetry. An approximate (isotropic)
treatment of cell e.s.d.'s is used for estimating e.s.d.'s involving l.s.
planes.
;
loop_
    _geom_bond_atom_site_label_1
    _geom_bond_atom_site_label_2
    _geom_bond_site_symmetry_2
    _geom_bond_distance
    _geom_bond_publ_flag
    Cl1 C10 . 1.753(7) ?
    O1 C7 . 1.253(6) ?
    O2 C7 . 1.258(14) ?
    C7 C8 . 1.509(8) ?
    C8 C9 . 1.372(12) ?
    C8 C13 . 1.390(5) ?
    C9 C10 . 1.413(16) ?
    C9 H9A . 0.9500 ?
    C10 C11 . 1.379(11) ?
    C11 C12 . 1.385(6) ?
    C11 H11A . 0.9500 ?
    C12 C13 . 1.390(4) ?
    C12 H12A . 0.9500 ?
    C13 H13A . 0.9500 ?
    Cl1X C10X . 1.747(6) ?
    O1X C7X . 1.259(7) ?
    O2X C7X . 1.253(14) ?
    C7X C8X . 1.519(8) ?
    C8X C9X . 1.389(13) ?
    C8X C13X . 1.395(5) ?
    C9X C10X . 1.377(17) ?
    C9X H9XA . 0.9500 ?
    C10X C11X . 1.388(12) ?
    C11X C12X . 1.385(5) ?
    C11X H11B . 0.9500 ?
    C12X C13X . 1.383(4) ?
    C12X H12B . 0.9500 ?
    C13X H13B . 0.9500 ?
    N1 C1 . 1.3530(18) ?
    N1 C5 . 1.3599(19) ?
    N1 H2N2 . 0.94(2) ?
    N2 C1 . 1.335(2) ?
    N2 H1N1 . 0.88(2) ?
    N2 H1N2 . 0.86(2) ?
    C1 C2 . 1.4067(19) ?
    C2 C3 . 1.363(2) ?
    C2 H2A . 0.9500 ?
    C3 C4 . 1.398(2) ?
    C3 H3A . 0.9500 ?
    C4 C5 . 1.365(2) ?
    C4 H4A . 0.9500 ?
    C5 C6 . 1.503(2) ?
    C6 H6A . 0.9800 ?
    C6 H6B . 0.9800 ?
    C6 H6C . 0.9800 ?
loop_
    _geom_angle_atom_site_label_1
    _geom_angle_atom_site_label_2
    _geom_angle_atom_site_label_3
    _geom_angle_site_symmetry_1
    _geom_angle_site_symmetry_3
    _geom_angle
    _geom_angle_publ_flag
    O1 C7 O2 . . 123.8(9) ?
    O1 C7 C8 . . 117.2(6) ?
    O2 C7 C8 . . 118.9(8) ?
    C9 C8 C13 . . 118.3(6) ?
    C9 C8 C7 . . 121.2(6) ?
    C13 C8 C7 . . 120.5(4) ?
    C8 C9 C10 . . 122.8(10) ?
    C8 C9 H9A . . 118.6 ?
    C10 C9 H9A . . 118.6 ?
    C11 C10 C9 . . 117.1(7) ?
    C11 C10 Cl1 . . 124.2(7) ?
    C9 C10 Cl1 . . 118.7(8) ?
    C10 C11 C12 . . 121.2(4) ?
    C10 C11 H11A . . 119.4 ?
    C12 C11 H11A . . 119.4 ?
    C11 C12 C13 . . 120.1(3) ?
    C11 C12 H12A . . 119.9 ?
    C13 C12 H12A . . 119.9 ?
    C8 C13 C12 . . 120.3(3) ?
    C8 C13 H13A . . 119.8 ?
    C12 C13 H13A . . 119.8 ?
    O2X C7X O1X . . 127.3(10) ?
    O2X C7X C8X . . 117.5(8) ?
    O1X C7X C8X . . 115.2(7) ?
    C9X C8X C13X . . 120.8(6) ?
    C9X C8X C7X . . 117.9(6) ?
    C13X C8X C7X . . 121.3(4) ?
    C10X C9X C8X . . 116.4(9) ?
    C10X C9X H9XA . . 121.8 ?
    C8X C9X H9XA . . 121.8 ?
    C9X C10X C11X . . 124.5(7) ?
    C9X C10X Cl1X . . 118.1(8) ?
    C11X C10X Cl1X . . 117.3(7) ?
    C12X C11X C10X . . 117.3(4) ?
    C12X C11X H11B . . 121.4 ?
    C10X C11X H11B . . 121.4 ?
    C13X C12X C11X . . 120.3(3) ?
    C13X C12X H12B . . 119.9 ?
    C11X C12X H12B . . 119.9 ?
    C12X C13X C8X . . 120.4(3) ?
    C12X C13X H13B . . 119.8 ?
    C8X C13X H13B . . 119.8 ?
    C1 N1 C5 . . 122.95(13) ?
    C1 N1 H2N2 . . 120.4(14) ?
    C5 N1 H2N2 . . 116.7(14) ?
    C1 N2 H1N1 . . 117.5(14) ?
    C1 N2 H1N2 . . 121.7(14) ?
    H1N1 N2 H1N2 . . 119(2) ?
    N2 C1 N1 . . 117.63(13) ?
    N2 C1 C2 . . 123.89(14) ?
    N1 C1 C2 . . 118.48(13) ?
    C3 C2 C1 . . 119.04(14) ?
    C3 C2 H2A . . 120.5 ?
    C1 C2 H2A . . 120.5 ?
    C2 C3 C4 . . 120.93(14) ?
    C2 C3 H3A . . 119.5 ?
    C4 C3 H3A . . 119.5 ?
    C5 C4 C3 . . 119.24(15) ?
    C5 C4 H4A . . 120.4 ?
    C3 C4 H4A . . 120.4 ?
    N1 C5 C4 . . 119.32(15) ?
    N1 C5 C6 . . 115.76(13) ?
    C4 C5 C6 . . 124.91(15) ?
    C5 C6 H6A . . 109.5 ?
    C5 C6 H6B . . 109.5 ?
    H6A C6 H6B . . 109.5 ?
    C5 C6 H6C . . 109.5 ?
    H6A C6 H6C . . 109.5 ?
    H6B C6 H6C . . 109.5 ?
loop_
    _geom_torsion_atom_site_label_1
    _geom_torsion_atom_site_label_2
    _geom_torsion_atom_site_label_3
    _geom_torsion_atom_site_label_4
    _geom_torsion_site_symmetry_1
    _geom_torsion_site_symmetry_2
    _geom_torsion_site_symmetry_3
    _geom_torsion_site_symmetry_4
    _geom_torsion
    _geom_torsion_publ_flag
    O1 C7 C8 C9 . . . . 169.3(5) ?
    O2 C7 C8 C9 . . . . -9.3(8) ?
    O1 C7 C8 C13 . . . . -11.7(7) ?
    O2 C7 C8 C13 . . . . 169.7(6) ?
    C13 C8 C9 C10 . . . . 4.3(9) ?
    C7 C8 C9 C10 . . . . -176.7(6) ?
    C8 C9 C10 C11 . . . . -5.7(11) ?
    C8 C9 C10 Cl1 . . . . 177.0(5) ?
    C9 C10 C11 C12 . . . . 3.9(10) ?
    Cl1 C10 C11 C12 . . . . -178.8(5) ?
    C10 C11 C12 C13 . . . . -1.1(7) ?
    C9 C8 C13 C12 . . . . -1.2(6) ?
    C7 C8 C13 C12 . . . . 179.9(4) ?
    C11 C12 C13 C8 . . . . -0.4(6) ?
    O2X C7X C8X C9X . . . . 2.7(9) ?
    O1X C7X C8X C9X . . . . -176.6(5) ?
    O2X C7X C8X C13X . . . . -178.9(6) ?
    O1X C7X C8X C13X . . . . 1.8(6) ?
    C13X C8X C9X C10X . . . . -5.7(9) ?
    C7X C8X C9X C10X . . . . 172.7(6) ?
    C8X C9X C10X C11X . . . . 6.5(12) ?
    C8X C9X C10X Cl1X . . . . -175.4(5) ?
    C9X C10X C11X C12X . . . . -4.3(11) ?
    Cl1X C10X C11X C12X . . . . 177.7(4) ?
    C10X C11X C12X C13X . . . . 1.0(7) ?
    C11X C12X C13X C8X . . . . -0.4(6) ?
    C9X C8X C13X C12X . . . . 2.8(7) ?
    C7X C8X C13X C12X . . . . -175.5(3) ?
    C5 N1 C1 N2 . . . . -177.15(15) ?
    C5 N1 C1 C2 . . . . 1.9(2) ?
    N2 C1 C2 C3 . . . . 176.80(16) ?
    N1 C1 C2 C3 . . . . -2.2(2) ?
    C1 C2 C3 C4 . . . . 0.7(3) ?
    C2 C3 C4 C5 . . . . 1.2(3) ?
    C1 N1 C5 C4 . . . . 0.0(2) ?
    C1 N1 C5 C6 . . . . -179.36(14) ?
    C3 C4 C5 N1 . . . . -1.5(3) ?
    C3 C4 C5 C6 . . . . 177.75(17) ?
loop_
    _geom_hbond_atom_site_label_D
    _geom_hbond_atom_site_label_H
    _geom_hbond_atom_site_label_A
    _geom_hbond_site_symmetry_A
    _geom_hbond_distance_DH
    _geom_hbond_distance_HA
    _geom_hbond_distance_DA
    _geom_hbond_angle_DHA
    _geom_hbond_publ_flag
    N1 H2N2 O1 . 0.94(2) 1.69(2) 2.614(7) 168(2) yes
    N2 H1N2 O2 . 0.86(2) 1.98(3) 2.832(14) 170(2) yes
    N2 H1N1 O2 7_555 0.88(2) 2.06(2) 2.853(11) 150(2) yes
_iucr_refine_instructions_details
;
TITL mo_kty166a_0m in C2/c (100K)
CELL 0.71073  22.3118  15.2053   7.4166  90.000 100.924  90.000
ZERR    8.00   0.0015   0.0010   0.0005   0.000   0.001   0.000
LATT  7
SYMM -X, Y, 0.5-Z
SFAC C H N O CL
UNIT 104 104 16 16 8
TEMP -173.000
SIZE 0.049 0.060 0.363
L.S. 10
BOND $H
FMAP 2 3 60
PLAN 20
ACTA
CONF
DFIX 1.73 0.01 CL1 C10
DFIX 1.73 0.01 CL1X C10X
DFIX 1.23 0.01 O1 C7
DFIX 1.23 0.01 O1X C7X
WGHT      0.0584      1.2878
FVAR       0.22768   0.50501
PART   1
CL1   5    0.514418    0.094334    0.525087    21.00000    0.02602    0.03181 =
         0.05231    0.00088    0.00007    0.01621
O1    4    0.360416    0.434354    0.254570    21.00000    0.01643    0.01723 =
         0.05062   -0.00179   -0.00629   -0.00067
O2    4    0.333513    0.296590    0.183304    21.00000    0.01997    0.01338 =
         0.04278    0.00010   -0.01363   -0.00003
C7    1    0.371579    0.353620    0.254745    21.00000    0.01240    0.01745 =
         0.03471    0.00041   -0.00149   -0.00213
C8    1    0.434090    0.324174    0.350732    21.00000    0.01027    0.02770 =
         0.02742   -0.00498   -0.00111    0.00081
C9    1    0.447174    0.236840    0.383906    21.00000    0.01417    0.02401 =
         0.02774   -0.00491    0.00624    0.00721
AFIX  43
H9A   2    0.416615    0.194520    0.339439    21.00000   -1.20000
AFIX   0
C10   1    0.504208    0.207191    0.481454    21.00000    0.01319    0.03700 =
         0.05536   -0.01620   -0.00557    0.01568
C11   1    0.549303    0.269550    0.529671    21.00000    0.01380    0.05883 =
         0.02892   -0.00844   -0.00325    0.00935
AFIX  43
H11A  2    0.588974    0.251519    0.588474    21.00000   -1.20000
AFIX   0
C12   1    0.537787    0.357966    0.493901    21.00000    0.01343    0.05398 =
         0.03313   -0.00573   -0.00321   -0.00630
AFIX  43
H12A  2    0.569251    0.400028    0.530092    21.00000   -1.20000
AFIX   0
C13   1    0.480289    0.385272    0.405162    21.00000    0.01825    0.03508 =
         0.02985   -0.00436   -0.00192   -0.00326
AFIX  43
H13A  2    0.472528    0.446027    0.381590    21.00000   -1.20000
AFIX   0
PART   2
SAME CL1 > O2
CL1X  5    0.527498    0.116345    0.513783   -21.00000    0.02471    0.02889 =
         0.04424    0.00251   -0.00106    0.01187
O1X   4    0.349122    0.433181    0.304395   -21.00000    0.02110    0.01900 =
         0.04323   -0.00349   -0.00662   -0.00054
O2X   4    0.330226    0.291004    0.230355   -21.00000    0.01724    0.02027 =
         0.03800    0.00209   -0.01115   -0.00246
PART   2
C7X   1    0.362001    0.352485    0.310334   -21.00000    0.01346    0.02130 =
         0.03202    0.00241    0.00234   -0.00162
C8X   1    0.423523    0.328905    0.426582   -21.00000    0.01442    0.02681 =
         0.02471   -0.00175    0.00178   -0.00032
C9X   1    0.441778    0.241506    0.430468   -21.00000    0.01002    0.03490 =
         0.02276   -0.00288    0.00513    0.00399
AFIX  43
H9XA  2    0.415190    0.196287    0.374750   -21.00000   -1.20000
AFIX   0
C10X  1    0.500503    0.223933    0.519454   -21.00000    0.02132    0.02224 =
         0.05061    0.00137    0.00689    0.01595
C11X  1    0.539498    0.285391    0.618537   -21.00000    0.01323    0.05210 =
         0.02761   -0.00084   -0.00323    0.00193
AFIX  43
H11B  2    0.578693    0.269134    0.684384   -21.00000   -1.20000
AFIX   0
C12X  1    0.518928    0.371333    0.617457   -21.00000    0.01929    0.03912 =
         0.02945   -0.00288   -0.00313   -0.00901
AFIX  43
H12B  2    0.544495    0.415512    0.682034   -21.00000   -1.20000
AFIX   0
C13X  1    0.461337    0.393148    0.522806   -21.00000    0.02433    0.02537 =
         0.03020   -0.00253    0.00114   -0.00624
AFIX  43
H13B  2    0.447441    0.452189    0.523290   -21.00000   -1.20000
AFIX   0
PART   0
N1    3    0.252827    0.492670    0.098527    11.00000    0.01555    0.01612 =
         0.02641    0.00003    0.00124    0.00108
N2    3    0.214600    0.354227    0.023538    11.00000    0.02198    0.01791 =
         0.05255   -0.00737   -0.01471    0.00089
C1    1    0.207173    0.441243    0.009425    11.00000    0.01710    0.02004 =
         0.02505   -0.00205    0.00124    0.00150
C2    1    0.154540    0.482099   -0.089775    11.00000    0.01648    0.02846 =
         0.02535   -0.00079    0.00083    0.00311
AFIX  43
H2A   2    0.122292    0.447861   -0.157218    11.00000   -1.20000
AFIX   0
C3    1    0.150482    0.571528   -0.087723    11.00000    0.02324    0.03176 =
         0.03559    0.00677    0.00160    0.00915
AFIX  43
H3A   2    0.114895    0.599575   -0.153298    11.00000   -1.20000
AFIX   0
C4    1    0.197947    0.622550    0.009510    11.00000    0.03128    0.01908 =
         0.05633    0.00573    0.00295    0.00526
AFIX  43
H4A   2    0.194421    0.684781    0.012110    11.00000   -1.20000
AFIX   0
C5    1    0.249402    0.581946    0.100649    11.00000    0.02305    0.01795 =
         0.03657    0.00056    0.00677   -0.00013
C6    1    0.304658    0.628595    0.204792    11.00000    0.02537    0.01895 =
         0.06525   -0.00390    0.00358   -0.00439
AFIX 137
H6A   2    0.295547    0.691324    0.213612    11.00000   -1.50000
H6B   2    0.338805    0.621282    0.140230    11.00000   -1.50000
H6C   2    0.315651    0.603596    0.328442    11.00000   -1.50000
AFIX   0
H1N1  2    0.188260    0.321027   -0.049882    11.00000    0.04594
H2N2  2    0.288704    0.467201    0.165038    11.00000    0.05032
H1N2  2    0.248721    0.331118    0.077017    11.00000    0.04410
HKLF 4 1 1 0 1 0 1 0 -1 0 0
REM  mo_kty166a_0m in C2/c (100K)
REM R1 =  0.0449 for   2446 Fo > 4sig(Fo)  and  0.0735 for all   3575 data
REM    267 parameters refined using      5 restraints
END
REM Highest difference peak  0.294,  deepest hole -0.275,  1-sigma level  0.054
Q1    1   0.1836  0.4597 -0.0620  11.00000  0.05    0.29
Q2    1   0.2795  0.6103  0.1503  11.00000  0.05    0.28
Q3    1   0.4006  0.3393  0.3185  11.00000  0.05    0.27
Q4    1   0.4804  0.2175  0.4303  11.00000  0.05    0.26
Q5    1   0.2242  0.5974  0.0240  11.00000  0.05    0.26
Q6    1   0.3214  0.4412  0.2053  11.00000  0.05    0.21
Q7    1   0.4597  0.3597  0.3489  11.00000  0.05    0.21
Q8    1   0.1771  0.5963 -0.0305  11.00000  0.05    0.21
Q9    1   0.1489  0.5283 -0.0417  11.00000  0.05    0.19
Q10   1   0.1983  0.6439  0.0554  11.00000  0.05    0.19
Q11   1   0.5195  0.3228  0.6366  11.00000  0.05    0.19
Q12   1   0.3581  0.2926  0.3331  11.00000  0.05    0.19
Q13   1   0.2770  0.4742  0.1309  11.00000  0.05    0.19
Q14   1   0.4800  0.2519  0.5146  11.00000  0.05    0.18
Q15   1   0.3033  0.3012  0.1453  11.00000  0.05    0.18
Q16   1   0.4386  0.2813  0.3592  11.00000  0.05    0.17
Q17   1   0.2172  0.3999 -0.0080  11.00000  0.05    0.17
Q18   1   0.2250  0.4676  0.0638  11.00000  0.05    0.17
Q19   1   0.1604  0.5253 -0.1267  11.00000  0.05    0.17
Q20   1   0.3594  0.4351  0.1293  11.00000  0.05    0.16
;
