# Supplementary material for: 2-Amino-6-methyl­pyridinium 3-chloro­benzoate
Source: Acta Crystallogr Sect E Struct Rep Online. 2013 Feb 2;69(Pt 3):o318. doi: 10.1107/S1600536813002559 (PMC3588495; doi:10.1107/S1600536813002559)
Supplement: Supplementary file 2 [file e-69-0o318-Isup2.hkl]

# 
# h,k,l, Fc-squared, Fo-squared, sigma(Fo-squared) and status flag 
# 
data_I
_shelx_title ' mo_kty166a_0m in C2/c (100K)' 
_shelx_refln_list_code          4 
_shelx_F_calc_maximum      434.92 
_exptl_crystal_F_000      1104.00 
_reflns_d_resolution_high  0.7106 
 
loop_ 
 _symmetry_equiv_pos_as_xyz 
 'x, y, z' 
 '-x, y, -z+1/2' 
 'x+1/2, y+1/2, z' 
 '-x+1/2, y+1/2, -z+1/2' 
 '-x, -y, -z' 
 'x, -y, z-1/2' 
 '-x+1/2, -y+1/2, -z' 
 'x+1/2, -y+1/2, z-1/2' 
 
_cell_length_a    22.3118 
_cell_length_b    15.2053 
_cell_length_c     7.4166 
_cell_angle_alpha  90.000 
_cell_angle_beta  100.924 
_cell_angle_gamma  90.000 
 
_shelx_F_squared_multiplier     1.000 
 
loop_ 
 _refln_index_h 
 _refln_index_k 
 _refln_index_l 
 _refln_F_squared_calc 
 _refln_F_squared_meas 
 _refln_F_squared_sigma 
 _refln_observed_status 
   2   0   0        2.89       -2.49      2.49 o 
   4   0   0    38544.04    36933.95    540.37 o 
   6   0   0    33491.35    34458.68    507.63 o 
   8   0   0      414.52      386.04     14.67 o 
  10   0   0     7183.67     7333.23    100.73 o 
  12   0   0       23.85       27.43      8.10 o 
  14   0   0      588.04      595.99     36.31 o 
  16   0   0      143.00      163.57     14.15 o 
  18   0   0     2961.40     3005.40     57.05 o 
  20   0   0     1689.75     1590.89     52.42 o 
  22   0   0     3052.81     2722.64     86.79 o 
  24   0   0      237.61      267.99     70.78 o 
  26   0   0      539.61      556.11     49.85 o 
  28   0   0       50.46       74.13     45.59 o 
  30   0   0      129.87      183.28     72.09 o 
   1   1   0      609.20      512.57      5.54 o 
   3   1   0        1.03        4.28      2.30 o 
   5   1   0    12173.12    12501.06    121.64 o 
   7   1   0       17.80        9.49      4.12 o 
   9   1   0     4838.05     5051.94     49.05 o 
  11   1   0      763.38      721.00     14.73 o 
  13   1   0      135.18      176.82      9.82 o 
  15   1   0        0.35       -3.06      6.59 o 
  17   1   0     1142.99     1138.61     22.63 o 
  19   1   0     1235.62     1181.21     41.28 o 
  21   1   0      829.29      923.00     39.99 o 
  23   1   0      361.88      385.65     28.56 o 
  25   1   0        8.26       10.63     16.94 o 
  27   1   0        5.36      -18.26     18.26 o 
  29   1   0      221.37      236.85     42.29 o 
   0   2   0      371.79      241.63      7.78 o 
   2   2   0    29649.56    28930.36    270.67 o 
   4   2   0        0.17        1.34      3.16 o 
   6   2   0       13.65       -0.45      4.00 o 
   8   2   0    17302.39    18261.03    153.61 o 
  10   2   0     1836.07     2127.78     25.41 o 
  12   2   0      360.22      528.99     14.78 o 
  14   2   0       24.14       14.60      5.70 o 
  16   2   0      450.66      452.54     18.45 o 
  18   2   0     4270.85     3846.06     53.96 o 
  20   2   0      879.60      917.30     38.52 o 
  22   2   0     1822.51     1569.92     44.83 o 
  24   2   0      190.05      177.14     22.87 o 
  26   2   0       11.94       24.73     17.42 o 
  28   2   0       51.19      115.58     36.09 o 
  30   2   0      666.72      777.82    131.16 o 
   1   3   0     5996.66     5855.78     63.76 o 
   3   3   0     7135.17     7304.38     75.16 o 
   5   3   0     2839.11     2540.29     26.30 o 
   7   3   0     1561.02     1498.71     18.05 o 
   9   3   0    10222.67    10636.22     93.26 o 
  11   3   0        6.85       13.78      4.93 o 
  13   3   0       23.99       31.71      5.86 o 
  15   3   0        4.79       11.44      6.22 o 
  17   3   0        3.76       -1.08      6.93 o 
  19   3   0        0.09       -9.84     11.95 o 
  21   3   0       44.52       19.35     15.64 o 
  23   3   0        1.16       33.47     24.23 o 
  25   3   0      180.59      161.11     22.54 o 
  27   3   0        0.61       21.94     24.39 o 
  29   3   0        6.83       78.65     33.69 o 
   0   4   0    27454.06    26763.31    395.75 o 
   2   4   0     1331.43     1220.89     19.42 o 
   4   4   0     6336.39     6662.29     60.48 o 
   6   4   0     6873.27     6581.71     59.22 o 
   8   4   0       67.07       47.28      4.91 o 
  10   4   0     8442.23     9080.47     81.64 o 
  12   4   0     7331.70     7573.98     81.99 o 
  14   4   0       14.15       14.33      5.61 o 
  16   4   0     1296.91     1223.74     22.60 o 
  18   4   0     5753.62     5310.49     72.16 o 
  20   4   0     2548.20     2274.46     53.52 o 
  22   4   0      676.11      688.69     35.44 o 
  24   4   0      795.27      835.08     44.58 o 
  26   4   0       50.33       65.44     22.86 o 
  28   4   0       38.70       62.57     27.24 o 
  30   4   0       57.41       85.89     36.22 o 
   1   5   0     2915.53     2926.74     31.87 o 
   3   5   0      150.40      109.26      5.88 o 
   5   5   0     2684.03     2508.45     27.97 o 
   7   5   0      447.66      617.19     10.77 o 
   9   5   0        6.14        1.41      3.80 o 
  11   5   0       72.97       52.43      5.86 o 
  13   5   0       65.87       80.94      9.74 o 
  15   5   0     1287.30     1186.04     23.77 o 
  17   5   0       31.98       24.34      9.50 o 
  19   5   0      522.59      497.62     32.93 o 
  21   5   0     1667.29     1626.18     45.24 o 
  23   5   0      188.19      190.84     25.55 o 
  25   5   0       36.91       43.10     28.18 o 
  27   5   0      554.25      571.89     46.54 o 
  29   5   0       57.66       65.95     43.01 o 
   0   6   0     5615.68     5651.41     83.73 o 
   2   6   0    10269.05    10383.45    102.81 o 
   4   6   0     1185.40     1146.95     15.98 o 
   6   6   0     5836.29     5955.34     55.28 o 
   8   6   0      803.99      805.84     15.50 o 
  10   6   0       50.46       71.83      6.12 o 
  12   6   0       14.24       15.89      5.22 o 
  14   6   0       12.87       14.31      6.06 o 
  16   6   0       18.96       27.18      9.45 o 
  18   6   0        0.05        9.79     12.41 o 
  20   6   0      551.49      473.49     29.93 o 
  22   6   0        0.46      -10.42     19.10 o 
  24   6   0      439.22      398.33     37.83 o 
  26   6   0      144.59      160.60     30.66 o 
  28   6   0      282.59      254.10     36.52 o 
   1   7   0      693.89      824.05     13.10 o 
   3   7   0     5901.20     6407.49     60.66 o 
   5   7   0       27.29       25.67      5.37 o 
   7   7   0      333.66      380.63     13.65 o 
   9   7   0     4320.20     4470.51     43.19 o 
  11   7   0      896.84      922.79     15.35 o 
  13   7   0       40.78       11.30      5.71 o 
  15   7   0     3073.57     2799.92     48.50 o 
  17   7   0      506.14      551.03     24.08 o 
  19   7   0      101.79       94.64     18.06 o 
  21   7   0      618.28      631.54     34.88 o 
  23   7   0      129.38      102.23     22.93 o 
  25   7   0       32.84       33.31     23.09 o 
  27   7   0      109.83       79.20     28.47 o 
  29   7   0        1.00       76.26     35.50 o 
   0   8   0     2721.78     2718.97     48.73 o 
   2   8   0     1717.08     1717.19     24.78 o 
   4   8   0     9287.62     9868.43    101.65 o 
   6   8   0       72.01       95.50      7.22 o 
   8   8   0       84.74       77.26      6.80 o 
  10   8   0      167.93      172.26      8.93 o 
  12   8   0     2324.18     2208.74     31.33 o 
  14   8   0     3203.98     2930.17     37.93 o 
  16   8   0       14.10       17.49      9.11 o 
  18   8   0     1199.18     1104.11     37.66 o 
  20   8   0      107.20      123.07     23.81 o 
  22   8   0      251.39      251.33     28.49 o 
  24   8   0      150.74      186.31     40.30 o 
  26   8   0       63.72       71.37     25.98 o 
  28   8   0      499.82      568.01     46.94 o 
   1   9   0     3185.98     3424.53     36.77 o 
   3   9   0     2745.14     2756.84     32.30 o 
   5   9   0      190.61      226.47      9.82 o 
   7   9   0     2455.00     2414.07     29.58 o 
   9   9   0       24.53       19.53      5.85 o 
  11   9   0        0.06       -6.06      6.06 o 
  13   9   0      340.18      374.61     15.54 o 
  15   9   0      421.09      384.36     17.80 o 
  17   9   0       81.66       98.14     16.01 o 
  19   9   0      527.38      564.81     32.45 o 
  21   9   0       28.02       29.55     18.14 o 
  23   9   0      474.05      446.24     35.51 o 
  25   9   0      256.03      211.14     32.22 o 
  27   9   0       31.21       68.65     33.66 o 
   0  10   0     1154.37     1217.50     27.72 o 
   2  10   0     1359.40     1179.47     18.60 o 
   4  10   0     3814.32     3764.52     42.13 o 
   6  10   0     1444.58     1413.97     22.12 o 
   8  10   0     1203.85     1148.49     27.06 o 
  10  10   0       27.25       29.65      8.06 o 
  12  10   0     6597.51     6233.58     71.66 o 
  14  10   0     3384.98     3010.15     50.98 o 
  16  10   0       43.12       17.79     12.28 o 
  18  10   0       62.33       61.75     14.99 o 
  20  10   0      125.98      155.39     36.35 o 
  22  10   0      755.89      711.28     42.97 o 
  24  10   0        2.17       21.84     32.29 o 
  26  10   0        4.20       15.00     27.62 o 
   1  11   0      437.96      505.65     14.89 o 
   3  11   0       61.06       72.54      8.23 o 
   5  11   0       59.38       38.30      9.94 o 
   7  11   0     4051.99     3794.78     49.95 o 
   9  11   0        2.44       -7.67      7.67 o 
  11  11   0      199.25      234.13     14.13 o 
  13  11   0        7.80       -4.81     10.08 o 
  15  11   0       54.01       30.88     11.65 o 
  17  11   0       22.83        7.97     14.59 o 
  19  11   0      245.69      199.36     23.01 o 
  21  11   0       50.03       45.53     23.00 o 
  23  11   0       71.86       52.97     23.47 o 
  25  11   0       37.54       68.99     36.50 o 
   0  12   0      173.59      157.31     16.39 o 
   2  12   0       99.90       84.21      9.89 o 
   4  12   0        0.95       -6.62      7.05 o 
   6  12   0     3564.91     3400.21     47.03 o 
   8  12   0     1952.22     1969.74     33.44 o 
  10  12   0     2145.60     2056.04     33.76 o 
  12  12   0     1649.60     1602.96     35.13 o 
  14  12   0      328.68      280.79     19.42 o 
  16  12   0      990.57     1009.01     38.78 o 
  18  12   0       25.08       16.75     15.37 o 
  20  12   0      556.59      608.30     39.83 o 
  22  12   0       14.13        6.18     25.90 o 
  24  12   0        0.03        8.85     23.50 o 
   1  13   0       39.72       44.81      8.84 o 
   3  13   0       35.94       31.98      8.40 o 
   5  13   0      248.76      283.36     15.31 o 
   7  13   0      150.92      146.60     12.59 o 
   9  13   0        1.24       -0.53      9.33 o 
  11  13   0      412.33      433.93     29.60 o 
  13  13   0      641.29      695.18     30.57 o 
  15  13   0       70.26       93.74     17.03 o 
  17  13   0      482.51      465.15     31.61 o 
  19  13   0     1414.71     1391.89     46.86 o 
  21  13   0        3.02        5.61     19.93 o 
  23  13   0       63.26       43.48     23.05 o 
   0  14   0     2086.52     1642.46     42.97 o 
   2  14   0     4377.71     3796.08     52.51 o 
   4  14   0      301.14      390.39     18.84 o 
   6  14   0      106.61       96.81     13.74 o 
   8  14   0      755.94      775.54     29.66 o 
  10  14   0      460.20      477.39     27.02 o 
  12  14   0      104.86       79.76     21.08 o 
  14  14   0      376.61      402.99     27.46 o 
  16  14   0       36.34       46.89     17.29 o 
  18  14   0       29.65       -0.55     19.37 o 
  20  14   0     1097.95     1211.15     57.54 o 
  22  14   0      112.98       76.54     29.60 o 
   1  15   0      611.47      734.20     29.96 o 
   3  15   0        0.07       -3.81      9.97 o 
   5  15   0      218.98      263.29     20.65 o 
   7  15   0     1449.92     1284.63     39.81 o 
   9  15   0       26.35       15.33     13.00 o 
  11  15   0       52.94       33.06     14.26 o 
  13  15   0       39.43       23.02     17.77 o 
  15  15   0       40.68       19.18     16.12 o 
  17  15   0       92.28      119.20     21.85 o 
  19  15   0      163.79      139.94     23.78 o 
  21  15   0        1.80        9.98     22.11 o 
   0  16   0      606.76      519.43     42.73 o 
   2  16   0      716.58      744.08     36.23 o 
   4  16   0       27.87       31.02     14.32 o 
   6  16   0       10.23       -2.62     12.93 o 
   8  16   0      510.06      488.83     28.93 o 
  10  16   0       63.60       40.84     20.46 o 
  12  16   0      454.81      483.43     30.30 o 
  14  16   0       32.12       13.93     16.72 o 
  16  16   0       25.86       31.80     19.10 o 
  18  16   0      919.56      893.21     54.69 o 
  20  16   0      237.09      232.40     29.43 o 
   1  17   0       19.70       12.78     13.55 o 
   3  17   0      186.28      170.15     20.34 o 
   5  17   0        4.55       -4.83     12.98 o 
   7  17   0       12.43       24.12     14.57 o 
   9  17   0      356.64      359.89     27.00 o 
  11  17   0       88.18       50.81     17.52 o 
  13  17   0      959.09     1151.63     45.93 o 
  15  17   0      119.68      144.48     24.48 o 
  17  17   0       74.33       39.09     21.64 o 
   0  18   0       52.97       43.69     22.08 o 
   2  18   0      330.37      385.10     28.90 o 
   4  18   0      115.50      118.73     20.86 o 
   6  18   0        0.82      -13.29     13.29 o 
   8  18   0       24.85       28.93     15.83 o 
  10  18   0       10.82        5.22     15.01 o 
  12  18   0       43.99       26.16     17.62 o 
  14  18   0       39.23       54.10     19.82 o 
  16  18   0       38.00       51.57     21.28 o 
   1  19   0        9.18       19.45     15.91 o 
   3  19   0      107.07      174.68     23.38 o 
   5  19   0       93.12      135.28     20.61 o 
   7  19   0       47.18       70.54     18.03 o 
   9  19   0      417.03      495.52     41.71 o 
  11  19   0       76.31       39.08     23.78 o 
  13  19   0       69.21       95.65     23.24 o 
   0  20   0       18.90        6.54     23.23 o 
   2  20   0        2.26       -9.94     15.61 o 
   4  20   0       15.54       22.08     19.13 o 
   6  20   0        6.40      -17.26     17.26 o 
   8  20   0      123.37       58.82     20.27 o 
  10  20   0        2.56       -6.28     17.95 o 
   1  21   0       13.48       28.50     22.29 o 
   3  21   0       11.36       33.12     21.70 o 
   5  21   0       20.09       19.07     21.47 o 
 -31   1   1       38.83       72.39     25.79 o 
 -29   1   1      304.08      328.51     34.41 o 
 -27   1   1      256.97      297.22     31.34 o 
 -25   1   1       11.16        7.80     17.67 o 
 -23   1   1       12.28       -7.81     15.11 o 
 -21   1   1      619.24      633.87     26.68 o 
 -19   1   1      340.82      323.81     19.25 o 
 -17   1   1       12.57       19.27      6.31 o 
 -15   1   1     1668.48     1711.28     25.84 o 
 -13   1   1     5869.86     5565.03     59.41 o 
 -11   1   1     4636.90     4546.34     52.80 o 
  -9   1   1       40.52       28.14      3.88 o 
  -7   1   1    10249.60    10294.47     97.87 o 
  -5   1   1        1.04        2.89      3.58 o 
  -3   1   1     6043.16     6104.76     78.52 o 
  -1   1   1     2863.76     2902.27     34.72 o 
   1   1   1     3067.72     3251.48     37.89 o 
   3   1   1     2225.27     2449.91     24.85 o 
   5   1   1     9179.92     8572.57     74.62 o 
   7   1   1      350.94      350.92     10.49 o 
   9   1   1    12004.33    12095.39    140.63 o 
  11   1   1     7596.54     7722.47     78.95 o 
  13   1   1        0.51       -5.42      5.42 o 
  15   1   1     1419.01     1348.65     23.77 o 
  17   1   1     1877.49     1758.06     31.26 o 
  19   1   1      343.10      353.04     22.95 o 
  21   1   1        0.90       15.21     13.71 o 
  23   1   1      304.04      343.58     35.66 o 
  25   1   1      556.14      579.12     59.45 o 
  27   1   1      100.29      127.79     41.89 o 
  29   1   1        0.16        2.87     32.78 o 
 -30   2   1        5.10       40.80     22.94 o 
 -28   2   1      265.22      268.27     38.93 o 
 -26   2   1        0.71      -15.30     17.26 o 
 -24   2   1      136.50      151.52     24.38 o 
 -22   2   1      329.00      476.79     36.85 o 
 -20   2   1     2438.54     2338.79     51.66 o 
 -18   2   1      202.45      213.83     14.93 o 
 -16   2   1     5032.94     4782.98     59.69 o 
 -14   2   1       77.59       62.40      6.77 o 
 -12   2   1      925.33      821.60     15.79 o 
 -10   2   1    20370.90    19859.35    211.55 o 
  -8   2   1      756.78      815.30     12.84 o 
  -6   2   1     2780.24     2572.35     24.91 o 
  -4   2   1    19604.28    19950.96    155.79 o 
  -2   2   1      256.93      253.49      5.16 o 
   0   2   1     5308.43     5447.05     54.34 o 
   2   2   1     4757.53     4491.56     44.03 o 
   4   2   1     3213.24     3246.43     30.89 o 
   6   2   1    19934.42    19983.09    182.16 o 
   8   2   1     3975.90     3571.47     47.86 o 
  10   2   1     1421.57     1369.56     20.99 o 
  12   2   1     1939.89     1806.95     25.57 o 
  14   2   1     7331.69     6755.82     70.51 o 
  16   2   1     1408.29     1312.10     29.62 o 
  18   2   1      589.20      630.00     22.35 o 
  20   2   1      123.37      140.62     14.50 o 
  22   2   1      103.14       44.24     23.41 o 
  24   2   1       14.08        3.04     21.10 o 
  26   2   1      560.34      550.37     46.31 o 
  28   2   1        6.14      -22.84     22.84 o 
 -29   3   1       43.92       74.97     24.34 o 
 -27   3   1       18.70       48.43     21.05 o 
 -25   3   1       38.15       39.69     20.80 o 
 -23   3   1       84.94       86.14     19.53 o 
 -21   3   1      487.53      556.39     28.57 o 
 -19   3   1     1142.86     1123.03     27.74 o 
 -17   3   1       29.06       20.03      8.73 o 
 -15   3   1     3813.02     3722.90     59.27 o 
 -13   3   1      359.75      292.94     10.79 o 
 -11   3   1     1035.34     1084.31     16.43 o 
  -9   3   1     1077.95      958.24     24.22 o 
  -7   3   1     7018.46     6867.58     64.44 o 
  -5   3   1      527.53      510.67      8.36 o 
  -3   3   1      781.63      853.62     10.76 o 
  -1   3   1     2130.11     2167.23     21.91 o 
   1   3   1       47.54       63.49      3.89 o 
   3   3   1      613.68      618.48      8.96 o 
   5   3   1    15101.45    15154.86    133.92 o 
   7   3   1        3.72        2.70      4.14 o 
   9   3   1      435.26      648.07     18.86 o 
  11   3   1    13786.41    13505.38    126.16 o 
  13   3   1        1.02       -4.83      5.59 o 
  15   3   1     1252.52     1217.54     29.45 o 
  17   3   1     1372.31     1446.86     29.57 o 
  19   3   1     3000.51     3132.48     48.65 o 
  21   3   1       29.93       36.12     14.54 o 
  23   3   1        3.41        1.83     18.04 o 
  25   3   1       77.46       38.44     38.20 o 
  27   3   1      726.87      776.74     54.69 o 
  29   3   1      288.77      230.28     55.07 o 
 -30   4   1      152.18       94.58     32.68 o 
 -28   4   1       17.60       34.19     22.17 o 
 -26   4   1       72.11       89.14     24.44 o 
 -24   4   1      708.44      750.20     47.90 o 
 -22   4   1       23.04       20.42     14.76 o 
 -20   4   1       51.83       40.61     12.36 o 
 -18   4   1      194.64      215.47     15.14 o 
 -16   4   1      588.08      644.42     22.89 o 
 -14   4   1      328.00      359.75     15.02 o 
 -12   4   1     5573.90     5886.96     56.64 o 
 -10   4   1     1373.44     1433.49     19.38 o 
  -8   4   1      904.28      940.67     16.11 o 
  -6   4   1     1348.59     1323.34     18.44 o 
  -4   4   1      730.21      717.69     10.66 o 
  -2   4   1       32.36       34.47      2.81 o 
   0   4   1        1.28       -2.32      2.32 o 
   2   4   1     2247.85     2246.52     23.16 o 
   4   4   1      171.15      149.20      6.32 o 
   6   4   1     5535.94     6016.10     88.62 o 
   8   4   1     5779.40     5916.63     66.37 o 
  10   4   1     1031.87     1265.68     19.94 o 
  12   4   1       56.29       57.76      7.27 o 
  14   4   1     1411.22     1325.75     32.31 o 
  16   4   1      173.54      185.18     13.64 o 
  18   4   1      592.45      690.92     24.82 o 
  20   4   1     1432.08     1308.05     36.70 o 
  22   4   1      230.16      276.66     41.70 o 
  24   4   1      140.26      180.62     31.28 o 
  26   4   1      792.00      848.73     56.59 o 
  28   4   1       11.87       35.94     26.98 o 
 -29   5   1       26.78       42.10     37.61 o 
 -27   5   1      286.92      340.15     50.37 o 
 -25   5   1      114.44      130.56     24.81 o 
 -23   5   1      194.97      194.18     24.99 o 
 -21   5   1      512.10      463.63     30.46 o 
 -19   5   1      172.14      176.64     15.65 o 
 -17   5   1      271.70      263.40     15.32 o 
 -15   5   1       31.05       28.13      6.74 o 
 -13   5   1       28.53       42.35      6.09 o 
 -11   5   1       60.21       76.36      6.15 o 
  -9   5   1     5154.57     5519.74     54.04 o 
  -7   5   1        3.18        1.10      3.83 o 
  -5   5   1       80.76      121.97      6.62 o 
  -3   5   1     2137.25     2319.51     25.50 o 
  -1   5   1      483.05      528.44      9.71 o 
   1   5   1      131.68      139.19      6.61 o 
   3   5   1     1043.98     1098.26    106.44 o 
   5   5   1     5674.12     5935.09     78.30 o 
   7   5   1       61.55       54.06      6.24 o 
   9   5   1     1499.31     1679.65     22.58 o 
  11   5   1       52.40       91.35      7.92 o 
  13   5   1       14.34       17.08      6.25 o 
  15   5   1       15.07        7.36      8.05 o 
  17   5   1     1160.58     1024.36     26.77 o 
  19   5   1      168.69      147.33     16.56 o 
  21   5   1       68.24       53.69     25.39 o 
  23   5   1      167.17      250.17     49.83 o 
  25   5   1      169.51      155.46     33.33 o 
  27   5   1      522.45      491.76     47.12 o 
  29   5   1       71.04       26.05     28.37 o 
 -30   6   1       20.78       29.66     33.81 o 
 -28   6   1       77.77      119.96     29.76 o 
 -26   6   1      227.41      220.40     29.48 o 
 -24   6   1       45.37       43.41     21.17 o 
 -22   6   1      507.11      507.85     33.71 o 
 -20   6   1        2.29        0.97     11.20 o 
 -18   6   1       76.33       74.24     11.74 o 
 -16   6   1       65.30       68.56     10.36 o 
 -14   6   1      735.15      812.52     34.20 o 
 -12   6   1     2214.69     2168.68     26.55 o 
 -10   6   1     1991.14     2126.63     25.08 o 
  -8   6   1      659.63      716.93     13.52 o 
  -6   6   1     9224.22     9370.94     88.68 o 
  -4   6   1     1751.96     1718.75     20.85 o 
  -2   6   1     1723.83     1828.48     27.48 o 
   0   6   1     2976.93     3204.22     36.38 o 
   2   6   1     6480.23     6643.55     66.47 o 
   4   6   1     4941.81     5246.13     54.34 o 
   6   6   1       21.85       18.61      4.39 o 
   8   6   1     7180.90     7603.84     70.18 o 
  10   6   1     2269.23     2370.21     29.47 o 
  12   6   1      254.18      332.35     13.24 o 
  14   6   1     1209.25     1160.16     24.90 o 
  16   6   1       70.22       58.31     10.42 o 
  18   6   1       45.83       32.23     12.20 o 
  20   6   1       94.28       53.08     19.47 o 
  22   6   1       27.52       40.35     25.51 o 
  24   6   1       47.65       53.14     27.22 o 
  26   6   1      281.45      331.20     51.29 o 
  28   6   1       80.77       38.44     28.52 o 
 -29   7   1       12.60       50.91     25.27 o 
 -27   7   1       71.87       90.03     39.67 o 
 -25   7   1      255.92      223.25     29.72 o 
 -23   7   1      317.16      258.01     25.88 o 
 -21   7   1      115.56       88.81     17.55 o 
 -19   7   1     1647.52     1437.72     32.97 o 
 -17   7   1     1140.12     1112.11     32.00 o 
 -15   7   1     1587.87     1538.28     26.62 o 
 -13   7   1     1018.31      945.06     19.41 o 
 -11   7   1      753.00      682.89     15.84 o 
  -9   7   1     2179.78     2137.12     26.10 o 
  -7   7   1      164.64      127.34      7.14 o 
  -5   7   1      399.00      464.68     12.65 o 
  -3   7   1    10603.03    11268.72    101.42 o 
  -1   7   1     9868.95    10535.06    101.52 o 
   1   7   1      146.22      179.87      7.54 o 
   3   7   1      691.53      770.64     14.29 o 
   5   7   1     1825.59     1660.25     23.38 o 
   7   7   1     1361.02     1129.88     17.32 o 
   9   7   1      507.09      529.04     14.43 o 
  11   7   1     2070.61     2005.09     27.80 o 
  13   7   1     2582.09     2377.89     37.82 o 
  15   7   1     1847.05     1788.85     35.54 o 
  17   7   1      526.10      603.10     27.65 o 
  19   7   1      672.21      676.43     30.50 o 
  21   7   1      387.53      321.34     36.21 o 
  23   7   1        3.21      -14.53     20.94 o 
  25   7   1       23.56       27.28     40.04 o 
  27   7   1        6.34        7.71     31.83 o 
 -28   8   1       91.32      125.49     28.23 o 
 -26   8   1        2.48        9.92     21.40 o 
 -24   8   1      217.86      224.04     63.08 o 
 -22   8   1      447.06      502.82     34.12 o 
 -20   8   1       27.72       30.00     13.69 o 
 -18   8   1      437.20      502.21     26.42 o 
 -16   8   1     2334.31     2173.64     37.00 o 
 -14   8   1     1342.27     1241.62     23.45 o 
 -12   8   1     1710.97     1638.34     26.34 o 
 -10   8   1     1121.01     1097.57     19.09 o 
  -8   8   1     2630.40     2683.72     31.17 o 
  -6   8   1     2652.63     2969.41     32.76 o 
  -4   8   1     4318.38     4486.93     47.85 o 
  -2   8   1     1577.25     1777.80     24.48 o 
   0   8   1       28.20       64.85      5.69 o 
   2   8   1     2302.41     2416.36     30.62 o 
   4   8   1      441.62      487.47     13.32 o 
   6   8   1     4550.75     4428.75     46.81 o 
   8   8   1      720.04      749.33     15.90 o 
  10   8   1     2965.00     2747.51     99.55 o 
  12   8   1     7593.67     7105.98     75.17 o 
  14   8   1      991.28     1042.71     25.72 o 
  16   8   1       16.31       -9.30      9.30 o 
  18   8   1     2784.59     2362.53     46.34 o 
  20   8   1       17.49        1.05     17.08 o 
  22   8   1       14.21       19.18     22.36 o 
  24   8   1        0.04       25.53     33.17 o 
  26   8   1      118.03      121.84     36.78 o 
 -27   9   1      259.29      276.70     68.21 o 
 -25   9   1      287.86      339.00     42.14 o 
 -23   9   1      745.58      747.27     45.71 o 
 -21   9   1        1.83       20.11     14.71 o 
 -19   9   1      692.62      722.09     32.22 o 
 -17   9   1      492.26      538.70     24.57 o 
 -15   9   1      119.21      144.13     13.58 o 
 -13   9   1        0.05        4.50      7.35 o 
 -11   9   1     2994.22     2900.21     40.55 o 
  -9   9   1     2108.63     2110.93     30.60 o 
  -7   9   1      194.96      240.29     11.45 o 
  -5   9   1       52.80       52.45      6.16 o 
  -3   9   1       22.60        9.92      4.79 o 
  -1   9   1     1400.92     1537.03     22.23 o 
   1   9   1     1878.12     2042.65     26.23 o 
   3   9   1     1674.45     1931.18     25.48 o 
   5   9   1     1377.41     1356.92     21.52 o 
   7   9   1      996.95     1000.29     19.39 o 
   9   9   1      348.19      384.72     14.92 o 
  11   9   1       13.80        7.91      6.84 o 
  13   9   1        0.94        0.33      6.99 o 
  15   9   1       13.42        6.62     10.36 o 
  17   9   1      643.67      678.53     35.69 o 
  19   9   1      877.02      800.02     44.03 o 
  21   9   1      346.05      483.16     59.72 o 
  23   9   1     1060.68     1011.83     60.07 o 
  25   9   1      183.09      133.82     36.80 o 
  27   9   1      283.20      331.44     49.09 o 
 -26  10   1       27.10       55.69     25.17 o 
 -24  10   1     1129.50     1059.69     51.80 o 
 -22  10   1      110.94      104.61     20.28 o 
 -20  10   1       25.27        5.44     13.71 o 
 -18  10   1      343.39      379.15     24.80 o 
 -16  10   1       42.96       51.36     12.00 o 
 -14  10   1     4311.85     4137.93     60.09 o 
 -12  10   1       66.92       58.83     10.22 o 
 -10  10   1      307.06      319.35     13.92 o 
  -8  10   1      320.86      340.03     16.87 o 
  -6  10   1       24.49       24.82      6.48 o 
  -4  10   1     1187.13     1347.82     22.62 o 
  -2  10   1       77.86       84.82      7.54 o 
   0  10   1     1738.40     1840.85     25.36 o 
   2  10   1      142.99      131.87      8.46 o 
   4  10   1      552.38      587.21     20.55 o 
   6  10   1     1860.05     1855.19     36.35 o 
   8  10   1     3267.01     3065.41     56.07 o 
  10  10   1      981.10      970.81     23.73 o 
  12  10   1      368.06      339.09     18.52 o 
  14  10   1        1.01       -2.28      8.66 o 
  16  10   1       20.03       -3.09     14.44 o 
  18  10   1       53.91       30.30     16.83 o 
  20  10   1      619.50      671.61     48.13 o 
  22  10   1      121.86       91.46     28.67 o 
  24  10   1       19.46       49.00     26.01 o 
  26  10   1     1325.78     1513.74    126.04 o 
 -25  11   1       48.23       86.78     32.48 o 
 -23  11   1        2.31       -3.16     21.73 o 
 -21  11   1       43.85       62.40     16.48 o 
 -19  11   1      224.46      188.84     20.18 o 
 -17  11   1      298.50      295.20     22.21 o 
 -15  11   1      260.11      274.41     18.88 o 
 -13  11   1     2704.37     2550.01     43.43 o 
 -11  11   1      209.54      211.81     16.17 o 
  -9  11   1     3213.87     3056.33     41.42 o 
  -7  11   1      186.34      205.93     11.43 o 
  -5  11   1      427.88      468.28     15.39 o 
  -3  11   1      820.52      868.14     18.48 o 
  -1  11   1        5.74        8.77      5.71 o 
   1  11   1      798.91      840.48     19.63 o 
   3  11   1     1898.86     1793.27     33.42 o 
   5  11   1      111.63      113.79     11.40 o 
   7  11   1      227.50      232.83     12.87 o 
   9  11   1     5662.57     5329.28     65.63 o 
  11  11   1     3664.84     3231.51     57.06 o 
  13  11   1      592.66      612.95     24.87 o 
  15  11   1     1524.08     1372.42     30.56 o 
  17  11   1        0.59       -5.00     13.98 o 
  19  11   1      215.04      160.64     32.47 o 
  21  11   1      598.13      584.89     47.78 o 
  23  11   1       31.39       22.49     24.20 o 
  25  11   1      523.50      543.17     53.32 o 
 -24  12   1       93.79       96.26     29.46 o 
 -22  12   1      719.20      827.44     41.36 o 
 -20  12   1       20.83       13.99     14.90 o 
 -18  12   1       11.76        8.37     13.15 o 
 -16  12   1      112.23       97.49     17.17 o 
 -14  12   1     2773.32     2362.94     45.51 o 
 -12  12   1       25.84       24.75     10.47 o 
 -10  12   1       20.15       12.94      9.15 o 
  -8  12   1     7999.51     7567.65     91.21 o 
  -6  12   1     1231.05     1181.32     23.17 o 
  -4  12   1      194.02      236.14     12.37 o 
  -2  12   1        0.51        3.21      6.60 o 
   0  12   1      258.47      328.08     14.34 o 
   2  12   1      844.80      864.56     21.18 o 
   4  12   1     9311.43     8788.98     93.76 o 
   6  12   1      219.35      246.37     15.38 o 
   8  12   1     2353.35     2252.42     41.98 o 
  10  12   1      769.09      830.07     29.59 o 
  12  12   1      538.99      597.54     25.09 o 
  14  12   1        2.14        2.60     10.13 o 
  16  12   1      152.49      232.16     20.79 o 
  18  12   1      429.78      463.68     36.53 o 
  20  12   1       57.72      104.20     27.49 o 
  22  12   1        4.30       28.42     25.31 o 
  24  12   1       35.41       63.61     30.39 o 
 -23  13   1       19.10       79.43     27.84 o 
 -21  13   1      684.91      732.20     39.29 o 
 -19  13   1       32.02       45.03     20.29 o 
 -17  13   1      462.82      467.75     28.09 o 
 -15  13   1      567.99      590.17     37.06 o 
 -13  13   1      379.34      379.93     21.06 o 
 -11  13   1        0.06       -8.92      8.92 o 
  -9  13   1      601.93      614.46     34.45 o 
  -7  13   1     1112.95     1070.24     27.67 o 
  -5  13   1      451.01      461.97     20.49 o 
  -3  13   1      199.58      170.29     14.02 o 
  -1  13   1       43.11       32.06      9.22 o 
   1  13   1        1.46       -6.82      7.51 o 
   3  13   1      493.59      477.01     21.61 o 
   5  13   1      923.82      891.84     28.53 o 
   7  13   1      849.20      911.72     33.52 o 
   9  13   1      408.39      445.92     24.23 o 
  11  13   1        2.98        0.80     10.41 o 
  13  13   1     1328.69     1262.97     35.37 o 
  15  13   1       47.09       60.21     14.71 o 
  17  13   1      943.87     1051.01     47.09 o 
  19  13   1        0.41      -12.26     22.00 o 
  21  13   1      281.37      312.32     40.15 o 
  23  13   1     1199.58     1149.22     63.26 o 
 -22  14   1      198.08      210.50     30.93 o 
 -20  14   1      266.81      266.45     29.79 o 
 -18  14   1      680.25      685.18     34.47 o 
 -16  14   1       48.05       54.30     15.99 o 
 -14  14   1      244.34      256.85     22.06 o 
 -12  14   1      255.13      235.77     22.63 o 
 -10  14   1     1053.17     1037.18     30.45 o 
  -8  14   1        4.15       -8.88      8.88 o 
  -6  14   1       30.00        9.31      9.83 o 
  -4  14   1      788.88      743.58     25.69 o 
  -2  14   1       19.25       17.19      9.69 o 
   0  14   1       31.88       26.24     10.14 o 
   2  14   1       17.25       -0.01      9.15 o 
   4  14   1       16.35       15.59      9.83 o 
   6  14   1      465.61      539.31     24.70 o 
   8  14   1        7.01        4.62      9.99 o 
  10  14   1      366.84      411.41     22.70 o 
  12  14   1       15.35       22.48     12.30 o 
  14  14   1      414.21      422.64     25.88 o 
  16  14   1     1031.29     1012.85     39.69 o 
  18  14   1        9.31        8.09     22.15 o 
  20  14   1      180.79      188.09     34.25 o 
  22  14   1      218.89      246.76     38.36 o 
 -21  15   1      186.22      196.74     34.69 o 
 -19  15   1        1.30        9.05     19.01 o 
 -17  15   1        7.28        2.12     14.63 o 
 -15  15   1        0.01        6.94     13.70 o 
 -13  15   1      149.38      129.94     18.50 o 
 -11  15   1       29.23       11.94     12.67 o 
  -9  15   1      313.67      333.83     20.46 o 
  -7  15   1      426.54      376.61     20.85 o 
  -5  15   1        9.51       -3.62      9.71 o 
  -3  15   1      583.27      667.86     28.14 o 
  -1  15   1      363.74      394.44     21.39 o 
   1  15   1      121.91       95.50     15.39 o 
   3  15   1      371.15      306.92     19.57 o 
   5  15   1       10.78        4.63     10.76 o 
   7  15   1       42.78       46.11     12.28 o 
   9  15   1      165.63      206.49     22.91 o 
  11  15   1       20.47       41.63     13.91 o 
  13  15   1      117.65      110.89     18.01 o 
  15  15   1       13.61       17.85     15.23 o 
  17  15   1        4.54      -13.44     25.23 o 
  19  15   1      219.72      330.16     52.08 o 
  21  15   1      137.01      160.07     61.10 o 
 -20  16   1       49.06       50.59     24.99 o 
 -18  16   1      316.12      317.89     34.51 o 
 -16  16   1       60.56       63.37     19.07 o 
 -14  16   1      404.05      382.56     27.50 o 
 -12  16   1      390.14      405.26     27.00 o 
 -10  16   1        0.07       -2.56     12.22 o 
  -8  16   1      561.48      626.70     29.61 o 
  -6  16   1      572.23      696.34     30.78 o 
  -4  16   1        7.36        0.96     10.63 o 
  -2  16   1       15.04        3.66     10.93 o 
   0  16   1      172.65      167.02     16.28 o 
   2  16   1      139.05      131.44     15.58 o 
   4  16   1     1309.21     1150.01     35.69 o 
   6  16   1        2.82       -0.30     12.26 o 
   8  16   1      361.10      362.16     25.65 o 
  10  16   1      609.90      651.02     34.50 o 
  12  16   1      379.16      370.48     25.83 o 
  14  16   1      395.06      398.12     35.18 o 
  16  16   1       44.26       55.71     23.69 o 
  18  16   1        1.33       -0.89     23.61 o 
 -19  17   1        4.94       52.82     43.97 o 
 -17  17   1      141.37      112.34     38.52 o 
 -15  17   1      175.09      163.90     25.13 o 
 -13  17   1       30.09       -6.20     18.76 o 
 -11  17   1      498.20      561.73     29.81 o 
  -9  17   1       33.29       14.87     13.94 o 
  -7  17   1        0.66      -11.72     11.72 o 
  -5  17   1       35.98       35.54     13.13 o 
  -3  17   1        0.99        6.65     11.92 o 
  -1  17   1        0.71       25.94     12.01 o 
   1  17   1       62.57       43.55     14.25 o 
   3  17   1        0.01       -6.83     12.07 o 
   5  17   1       38.28       36.60     14.39 o 
   7  17   1      352.07      378.44     26.62 o 
   9  17   1        2.29        9.76     13.86 o 
  11  17   1        3.40        9.51     14.41 o 
  13  17   1      109.35       62.87     21.36 o 
  15  17   1       17.05        9.03     19.91 o 
  17  17   1      126.60      170.42     34.31 o 
 -16  18   1       42.69       35.48     24.17 o 
 -14  18   1       14.32        6.16     19.00 o 
 -12  18   1       27.67      -11.79     17.36 o 
 -10  18   1        1.58      -14.29     14.29 o 
  -8  18   1       44.22        8.56     19.63 o 
  -6  18   1        4.00        2.40     14.56 o 
  -4  18   1        1.22      -12.69     12.69 o 
  -2  18   1       48.28       76.83     15.88 o 
   0  18   1      129.95      162.97     20.20 o 
   2  18   1        6.69       22.72     14.19 o 
   4  18   1       12.43       -5.00     13.99 o 
   6  18   1      505.33      570.74     40.56 o 
   8  18   1      311.67      287.15     27.26 o 
  10  18   1      480.70      525.78     32.90 o 
  12  18   1        0.04       -9.56     20.75 o 
  14  18   1       64.68       63.29     34.20 o 
 -13  19   1      306.57      341.05     39.44 o 
 -11  19   1      101.88       60.42     33.06 o 
  -9  19   1      255.41      309.93     28.87 o 
  -7  19   1       48.54       21.07     16.89 o 
  -5  19   1       37.18       33.61     17.34 o 
  -3  19   1        4.53      -10.06     15.27 o 
  -1  19   1        5.65       -2.91     15.28 o 
   1  19   1       17.36       -1.14     15.55 o 
   3  19   1       18.03        4.99     17.37 o 
   5  19   1       91.31       85.42     20.08 o 
   7  19   1       26.72       39.92     18.47 o 
   9  19   1      247.73      363.63     33.95 o 
  11  19   1       32.93        1.31     18.89 o 
  13  19   1        5.17       63.35     37.12 o 
 -10  20   1      242.38      255.43     34.21 o 
  -8  20   1      106.29       77.38     20.60 o 
  -6  20   1       90.52      101.86     21.43 o 
  -4  20   1       67.91       49.17     19.70 o 
  -2  20   1      268.05      252.17     26.81 o 
   0  20   1      419.12      409.02     32.16 o 
   2  20   1        8.30       10.59     16.98 o 
   4  20   1      154.39      103.95     21.65 o 
   6  20   1      119.98       87.58     21.88 o 
   8  20   1      136.90      129.97     30.75 o 
  -3  21   1      992.73     1121.95     52.50 o 
  -1  21   1     1056.52     1176.45     55.19 o 
   1  21   1      200.39      211.82     29.50 o 
   3  21   1        0.33      -10.65     19.49 o 
 -30   0   2      238.35      353.51    118.67 o 
 -28   0   2        0.65       18.96     55.64 o 
 -26   0   2       83.54      128.62     70.56 o 
 -24   0   2     1216.99     1030.92     54.24 o 
 -22   0   2     1306.69     1308.12     48.16 o 
 -20   0   2      713.96      698.67     38.63 o 
 -18   0   2      192.77      199.87     21.25 o 
 -16   0   2        1.53      -10.29     10.29 o 
 -14   0   2      249.23      298.06     15.57 o 
 -12   0   2      317.67      309.68     15.12 o 
 -10   0   2     7596.63     7741.07    111.10 o 
  -8   0   2       85.12       77.16      8.96 o 
  -6   0   2    11107.57    10352.34    513.33 o 
  -4   0   2   189155.00   187794.42   3030.92 o 
  -2   0   2    17075.35    16843.88    586.25 o 
   0   0   2    53139.81    53091.81   1816.62 o 
   2   0   2    12788.30    12483.49    206.76 o 
   4   0   2    11500.28    10970.01    249.63 o 
   6   0   2     6420.16     6962.06     99.07 o 
   8   0   2      184.05      223.31     11.62 o 
  10   0   2      178.40      213.08     12.17 o 
  12   0   2     1821.16     1739.52     35.59 o 
  14   0   2      312.28      316.87     24.88 o 
  16   0   2     3342.89     3179.27     71.33 o 
  18   0   2     1232.33     1180.49     50.42 o 
  20   0   2       47.57        4.89     15.40 o 
  22   0   2      994.18     1121.24     53.05 o 
  24   0   2      199.49      118.96     69.72 o 
  26   0   2       52.71       95.87     40.84 o 
  28   0   2      239.66      203.82     91.17 o 
 -31   1   2        7.10       -6.34     26.76 o 
 -29   1   2        8.74       47.55     24.39 o 
 -27   1   2      898.09      840.00     54.78 o 
 -25   1   2      405.98      471.39     38.77 o 
 -23   1   2     1575.54     1415.92     36.28 o 
 -21   1   2       32.91       40.60     12.26 o 
 -19   1   2       46.97       40.19     11.44 o 
 -17   1   2      418.84      478.02     25.40 o 
 -15   1   2      387.31      418.20     16.73 o 
 -13   1   2     2773.36     2775.37     33.34 o 
 -11   1   2        1.77       -2.56      3.26 o 
  -9   1   2     1191.13     1172.89     17.04 o 
  -7   1   2      305.71      301.67     23.26 o 
  -5   1   2    71967.80    70971.49    676.36 o 
  -3   1   2    58643.48    59273.26    724.27 o 
  -1   1   2    27249.96    27105.06    448.63 o 
   1   1   2    11714.83    11558.67    145.11 o 
   3   1   2      345.88      311.95      6.61 o 
   5   1   2      355.16      342.32     15.66 o 
   7   1   2     9289.17     9620.37     85.34 o 
   9   1   2     1707.62     1789.27     24.21 o 
  11   1   2      194.14      181.86      8.57 o 
  13   1   2      409.30      450.49     16.53 o 
  15   1   2     6729.60     6165.55     72.34 o 
  17   1   2     4957.85     4783.43     68.03 o 
  19   1   2      246.23      220.81     17.22 o 
  21   1   2      250.52      271.06     20.51 o 
  23   1   2        8.93        2.30     17.75 o 
  25   1   2     1646.78     1552.35     62.20 o 
  27   1   2        6.13        1.65     23.15 o 
  29   1   2       19.13       15.10     45.01 o 
 -30   2   2        2.01       14.73     28.06 o 
 -28   2   2      119.00      157.96     26.18 o 
 -26   2   2      198.77      224.14     37.75 o 
 -24   2   2      221.44      214.09     35.55 o 
 -22   2   2     2276.87     2022.20     42.47 o 
 -20   2   2       62.45       56.14     12.17 o 
 -18   2   2        6.68       -6.11      8.26 o 
 -16   2   2       90.80      122.09     12.88 o 
 -14   2   2      132.44      148.19      8.77 o 
 -12   2   2     5441.18     5337.06     54.14 o 
 -10   2   2        3.41       -2.14      3.58 o 
  -8   2   2      271.82      399.30     11.92 o 
  -6   2   2        0.70       -2.19      2.19 o 
  -4   2   2     2920.60     3120.79     51.83 o 
  -2   2   2    19982.07    20476.43    234.82 o 
   0   2   2      922.85      966.66     14.98 o 
   2   2   2        0.33       -1.69      2.79 o 
   4   2   2     2357.37     1149.26     51.82 o 
   6   2   2     1642.76     1579.38     20.26 o 
   8   2   2       23.64       33.33      4.85 o 
  10   2   2        1.54       10.91      4.77 o 
  12   2   2      376.30      394.56     15.18 o 
  14   2   2     1287.33     1172.57     23.70 o 
  16   2   2      389.74      438.26     21.15 o 
  18   2   2      474.73      475.48     22.91 o 
  20   2   2      298.13      254.48     18.82 o 
  22   2   2      268.10      249.83     22.51 o 
  24   2   2        3.22       32.11     25.96 o 
  26   2   2      212.00      244.12     35.13 o 
  28   2   2        0.76       22.50     34.66 o 
 -31   3   2       61.30       91.16     34.48 o 
 -29   3   2        9.72       35.43     28.64 o 
 -27   3   2        7.24       52.64     18.18 o 
 -25   3   2      277.77      314.26     27.75 o 
 -23   3   2       20.58       13.05     13.75 o 
 -21   3   2       78.45       74.63     13.54 o 
 -19   3   2      125.89      119.67     13.53 o 
 -17   3   2     1066.82     1063.14     22.28 o 
 -15   3   2     1332.11     1463.33     25.19 o 
 -13   3   2      801.85      819.06     14.07 o 
 -11   3   2      809.12      830.65     13.64 o 
  -9   3   2      276.14      332.21      9.63 o 
  -7   3   2     2016.52     2068.99     24.80 o 
  -5   3   2        1.57       -2.25      2.25 o 
  -3   3   2     1901.65     1951.82     38.47 o 
  -1   3   2     5053.55     5028.93     87.16 o 
   1   3   2     1844.42     1574.38     32.89 o 
   5   3   2    29059.13    31073.12    300.21 o 
   7   3   2     2618.24     3102.54     35.10 o 
   9   3   2     2626.79     2973.91     33.83 o 
  11   3   2      137.72      175.08      9.48 o 
  13   3   2        4.12        0.70      7.22 o 
  15   3   2      110.07      104.18     11.99 o 
  17   3   2     1918.63     1684.20     34.88 o 
  19   3   2      111.17      116.27     14.71 o 
  21   3   2      347.29      337.38     21.77 o 
  23   3   2        1.52      -16.48     16.48 o 
  25   3   2        0.94        1.38     22.23 o 
  27   3   2      824.27      877.88     59.07 o 
 -30   4   2        6.23       51.27     25.62 o 
 -28   4   2        4.67       17.08     20.33 o 
 -26   4   2       97.09      139.85     21.81 o 
 -24   4   2      250.61      303.86     48.52 o 
 -22   4   2      794.33      818.17     32.58 o 
 -20   4   2      838.41      897.17     43.20 o 
 -18   4   2       27.58       18.19      8.33 o 
 -16   4   2      960.34      951.38     20.62 o 
 -14   4   2      712.52      747.97     26.96 o 
 -12   4   2      169.21      207.15      7.04 o 
 -10   4   2     3268.70     3218.17     33.79 o 
  -8   4   2      143.45      169.00      6.50 o 
  -6   4   2      862.20      793.70     11.08 o 
  -4   4   2     2993.99     2907.52     45.40 o 
  -2   4   2     3696.14     2945.69    371.15 o 
   0   4   2     5772.97     5709.98     70.32 o 
   2   4   2      385.61      276.81     45.11 o 
   4   4   2    12882.26    12923.09    118.65 o 
   6   4   2     2026.59     2098.96     26.03 o 
   8   4   2     1141.16     1225.26     19.08 o 
  10   4   2        1.80       -2.26      4.98 o 
  12   4   2      810.58      821.30     26.52 o 
  14   4   2     5691.55     5278.49     70.58 o 
  16   4   2     7243.76     6634.24     92.31 o 
  18   4   2     1420.52     1267.61     37.21 o 
  20   4   2     2774.20     2401.13     49.34 o 
  22   4   2      779.51      848.95     47.03 o 
  24   4   2        1.38        7.87     19.59 o 
  26   4   2       45.63       20.63     30.21 o 
  28   4   2      143.31      178.33     35.13 o 
 -29   5   2      108.96      131.13     57.63 o 
 -27   5   2       36.26       33.75     22.56 o 
 -25   5   2      629.98      656.38     35.22 o 
 -23   5   2     1414.03     1316.13     39.66 o 
 -21   5   2       76.12      101.82     15.71 o 
 -19   5   2     1192.79     1097.19     28.06 o 
 -17   5   2     1687.81     1591.78     28.80 o 
 -15   5   2      442.46      551.65     18.16 o 
 -13   5   2     1254.66     1308.10     19.96 o 
 -11   5   2        1.18       -4.10      4.10 o 
  -9   5   2      615.43      605.49     13.20 o 
  -7   5   2      250.41      216.31      7.56 o 
  -5   5   2     3735.77     3797.22     36.94 o 
  -3   5   2     1761.39     1508.52     19.72 o 
  -1   5   2      766.03      726.44     12.26 o 
   1   5   2     4040.39     3806.31     40.91 o 
   3   5   2       51.38       14.52      3.70 o 
   5   5   2      290.42      298.35     10.46 o 
   7   5   2      250.00      421.59     13.11 o 
   9   5   2     2365.22     2347.90     31.41 o 
  11   5   2     1162.33     1216.24     24.80 o 
  13   5   2       71.57       49.47      9.54 o 
  15   5   2      131.23       87.22     12.30 o 
  17   5   2     2146.57     1974.19     41.16 o 
  19   5   2      539.51      533.66     27.00 o 
  21   5   2        0.19       -7.39     14.28 o 
  23   5   2      945.54     1061.92     53.83 o 
  25   5   2       32.06       63.88     24.83 o 
  27   5   2      368.29      443.14     54.55 o 
 -30   6   2       27.56      105.40     70.12 o 
 -28   6   2      318.37      277.73     37.34 o 
 -26   6   2        1.34       28.60     20.49 o 
 -24   6   2        4.54       32.56     17.41 o 
 -22   6   2      121.34      124.58     17.51 o 
 -20   6   2       22.72       17.35     10.27 o 
 -18   6   2        0.80       -2.14      8.48 o 
 -16   6   2        6.34        8.65      7.70 o 
 -14   6   2       39.51       27.05      7.21 o 
 -12   6   2        4.45       -4.55      4.55 o 
 -10   6   2     1126.54     1100.92     16.83 o 
  -8   6   2     1666.44     1753.24     22.60 o 
  -6   6   2     3657.92     3608.90     38.43 o 
  -4   6   2     2322.11     2256.97     26.95 o 
  -2   6   2     6129.65     5895.39     54.53 o 
   0   6   2     2060.88     2043.84     22.87 o 
   2   6   2     4121.25     4182.60     42.03 o 
   4   6   2     2157.15     2364.63     27.87 o 
   6   6   2       76.11       57.30      5.89 o 
   8   6   2      169.32      242.54     10.18 o 
  10   6   2      172.75      250.71     13.44 o 
  12   6   2       62.57       66.32     10.23 o 
  14   6   2      132.36      112.80     12.78 o 
  16   6   2      909.26      884.05     31.11 o 
  18   6   2        1.69        8.07     11.37 o 
  20   6   2       50.52       61.94     18.22 o 
  22   6   2      661.41      731.66     52.03 o 
  24   6   2       88.90       61.24     24.34 o 
  26   6   2      935.99     1141.09     65.38 o 
 -29   7   2        3.91       43.46     26.25 o 
 -27   7   2        0.03       28.94     21.36 o 
 -25   7   2      259.56      208.62     29.36 o 
 -23   7   2       82.97      130.98     20.84 o 
 -21   7   2      106.79      100.07     15.61 o 
 -19   7   2     2140.43     1936.64     36.23 o 
 -17   7   2      475.53      543.80     20.08 o 
 -15   7   2       20.71       31.13      8.35 o 
 -13   7   2     3897.13     3876.67     48.12 o 
 -11   7   2      498.23      543.18     14.74 o 
  -9   7   2      324.82      397.68     15.26 o 
  -7   7   2     5355.28     5504.79     57.94 o 
  -5   7   2      172.31      269.58      9.06 o 
  -3   7   2      854.30      931.19     14.95 o 
  -1   7   2      509.05      588.49     13.27 o 
   1   7   2     2907.59     3113.53     35.56 o 
   3   7   2       45.22       48.98      5.47 o 
   5   7   2      560.74      681.88     14.20 o 
   7   7   2     3166.64     3174.39     56.78 o 
   9   7   2       55.37       63.61      7.83 o 
  11   7   2     1263.26     1182.95     27.37 o 
  13   7   2     1143.08     1081.21     33.81 o 
  15   7   2       53.01       77.60     12.39 o 
  17   7   2      109.41      118.33     20.79 o 
  19   7   2      106.54       76.72     19.14 o 
  21   7   2       35.21       25.36     18.28 o 
  23   7   2        5.28       34.75     25.04 o 
  25   7   2       23.72       27.11     27.73 o 
  27   7   2        2.84       -1.64     25.76 o 
 -28   8   2        3.34       49.94     24.39 o 
 -26   8   2       87.57      102.90     27.33 o 
 -24   8   2       38.36       29.36     19.46 o 
 -22   8   2       97.44      128.08     17.03 o 
 -20   8   2       48.19       58.44     13.00 o 
 -18   8   2      161.57      191.06     14.68 o 
 -16   8   2     1126.57     1059.62     23.60 o 
 -14   8   2      576.95      634.35     19.92 o 
 -12   8   2        0.24       -4.74      5.99 o 
 -10   8   2      767.02      764.04     17.52 o 
  -8   8   2      802.22      821.81     16.15 o 
  -6   8   2     1227.58     1287.46     18.79 o 
  -4   8   2      703.16      730.65     13.86 o 
  -2   8   2     1292.46     1351.95     19.43 o 
   0   8   2     5409.57     5632.79     56.76 o 
   2   8   2      658.53      714.86     14.08 o 
   4   8   2       10.21       11.21      4.91 o 
   6   8   2      295.72      362.00     13.06 o 
   8   8   2      553.02      586.56     19.78 o 
  10   8   2     3453.35     3259.70     71.81 o 
  12   8   2      507.06      521.68     21.37 o 
  14   8   2      895.10      832.46     27.54 o 
  16   8   2     1114.44     1108.81     33.55 o 
  18   8   2      230.54      210.19     25.22 o 
  20   8   2      681.14      687.31     35.96 o 
  22   8   2      116.20      176.57     32.22 o 
  24   8   2      861.45      896.05     60.14 o 
  26   8   2       43.60       88.69     42.08 o 
 -27   9   2      174.35      124.44     45.86 o 
 -25   9   2        1.47       20.51     20.10 o 
 -23   9   2      450.03      494.56     46.88 o 
 -21   9   2       27.38       27.25     13.29 o 
 -19   9   2      733.22      725.23     30.46 o 
 -17   9   2      569.39      576.07     22.64 o 
 -15   9   2      671.04      703.50     21.86 o 
 -13   9   2       26.29        6.25      7.62 o 
 -11   9   2      276.05      325.80     13.65 o 
  -9   9   2      101.84      124.87     11.90 o 
  -7   9   2      224.29      230.39     10.99 o 
  -5   9   2     2439.26     2515.24     32.82 o 
  -3   9   2     2835.03     2900.09     34.44 o 
  -1   9   2     5123.65     5116.36     53.67 o 
   1   9   2        0.53        0.76      4.67 o 
   3   9   2     1822.55     1863.87     26.95 o 
   5   9   2     1168.50     1154.30     20.53 o 
   7   9   2      539.02      577.58     18.93 o 
   9   9   2      131.92      142.06     10.71 o 
  11   9   2     5981.82     5198.76     70.23 o 
  13   9   2       99.97       88.49     12.93 o 
  15   9   2      116.08      146.23     17.56 o 
  17   9   2      126.78      132.05     17.63 o 
  19   9   2      216.51      238.80     22.60 o 
  21   9   2      638.21      637.95     49.33 o 
  23   9   2      172.39      241.03     35.33 o 
  25   9   2       15.36       26.24     32.18 o 
 -26  10   2       46.88       53.28     26.92 o 
 -24  10   2      426.37      376.63     44.06 o 
 -22  10   2        3.12       12.67     16.66 o 
 -20  10   2       50.69       39.14     14.26 o 
 -18  10   2      679.48      640.87     27.44 o 
 -16  10   2      973.07      978.28     27.18 o 
 -14  10   2        0.76       -5.55      8.03 o 
 -12  10   2     1478.09     1417.58     28.81 o 
 -10  10   2       27.03       12.73      8.79 o 
  -8  10   2     3288.02     3180.91     44.46 o 
  -6  10   2      856.48      802.88     19.14 o 
  -4  10   2      937.08      888.68     18.36 o 
  -2  10   2     1007.70      973.81     18.95 o 
   0  10   2      779.29      742.90     17.62 o 
   2  10   2     6290.25     6072.90     72.85 o 
   4  10   2        0.33       -4.81      5.91 o 
   6  10   2      776.13      820.72     24.70 o 
   8  10   2     3981.60     3745.68     50.97 o 
  10  10   2      297.24      284.18     14.87 o 
  12  10   2       90.25      101.02     12.51 o 
  14  10   2       19.79        6.99     11.55 o 
  16  10   2       16.67       -4.08     15.90 o 
  18  10   2     1861.26     1776.19     56.20 o 
  20  10   2        1.64        2.63     32.97 o 
  22  10   2       15.22       37.79     26.10 o 
  24  10   2      461.59      456.63     47.38 o 
 -25  11   2       35.59       18.08     36.09 o 
 -23  11   2      167.35      176.59     26.17 o 
 -21  11   2        6.78        8.29     22.51 o 
 -19  11   2      221.27      240.13     24.58 o 
 -17  11   2     1134.64     1105.94     38.01 o 
 -15  11   2      786.18      849.18     42.40 o 
 -13  11   2     2158.10     2110.40     35.63 o 
 -11  11   2      125.85      118.55     11.48 o 
  -9  11   2     1195.96     1170.37     24.40 o 
  -7  11   2       40.96       22.67      7.63 o 
  -5  11   2       81.44      109.45      9.84 o 
  -3  11   2      503.66      505.27     17.99 o 
  -1  11   2       25.33       27.60      6.65 o 
   1  11   2       72.09       59.39      8.43 o 
   3  11   2     4569.22     4417.30     57.69 o 
   5  11   2      918.77      918.61     26.38 o 
   7  11   2     3264.03     3157.40     46.40 o 
   9  11   2     2585.41     2471.12     39.95 o 
  11  11   2      248.59      288.77     19.91 o 
  13  11   2      395.68      346.80     22.17 o 
  15  11   2       83.86       86.73     20.42 o 
  17  11   2       28.54       13.09     15.58 o 
  19  11   2       47.66       44.34     27.61 o 
  21  11   2       16.32        9.65     42.71 o 
  23  11   2       88.03       77.72     29.19 o 
 -24  12   2      142.56      129.71     25.73 o 
 -22  12   2        0.37       19.73     18.42 o 
 -20  12   2      201.14      196.71     23.57 o 
 -18  12   2      473.01      540.54     29.41 o 
 -16  12   2      269.99      237.85     20.38 o 
 -14  12   2      173.81      184.33     17.83 o 
 -12  12   2      904.14      977.51     30.89 o 
 -10  12   2      765.01      781.67     24.61 o 
  -8  12   2       55.55       35.22      9.32 o 
  -6  12   2       37.19       28.03      8.53 o 
  -4  12   2      101.93      115.87     10.72 o 
  -2  12   2       71.67       56.62      8.87 o 
   0  12   2       50.87       30.44      8.26 o 
   2  12   2     1147.77     1070.17     27.47 o 
   4  12   2       71.26       26.19     13.15 o 
   6  12   2       14.14       -2.85      8.28 o 
   8  12   2       43.24       39.21      9.92 o 
  10  12   2      170.53      175.75     16.36 o 
  12  12   2     1824.16     1586.85     45.58 o 
  14  12   2      108.53       96.92     19.45 o 
  16  12   2      299.97      321.98     24.81 o 
  18  12   2       95.30      113.39     23.97 o 
  20  12   2        7.55      -11.26     37.78 o 
  22  12   2        0.07      -14.72     24.80 o 
 -23  13   2      189.08      188.31     27.93 o 
 -21  13   2      606.16      714.23     51.29 o 
 -19  13   2      439.57      482.60     33.49 o 
 -17  13   2      732.04      829.71     35.00 o 
 -15  13   2        2.81        2.65     12.05 o 
 -13  13   2     1794.39     1752.87     42.33 o 
 -11  13   2      440.13      448.53     28.12 o 
  -9  13   2      498.30      582.14     23.34 o 
  -7  13   2       74.32       64.74     10.27 o 
  -5  13   2      579.37      598.31     21.87 o 
  -3  13   2     1406.15     1266.31     26.46 o 
  -1  13   2       12.41        0.41      7.54 o 
   1  13   2       62.29       56.35      9.51 o 
   3  13   2       38.05       54.04     10.01 o 
   5  13   2     3254.29     3160.63     47.93 o 
   7  13   2     1504.28     1430.01     32.06 o 
   9  13   2       54.85       56.62     13.93 o 
  11  13   2       59.32       49.02     13.49 o 
  13  13   2      370.37      359.45     26.91 o 
  15  13   2     1708.93     1675.63     51.38 o 
  17  13   2       68.21       38.94     28.76 o 
  19  13   2      271.76      382.26     74.99 o 
  21  13   2       35.73       68.85     47.32 o 
 -22  14   2        8.87       20.00     26.29 o 
 -20  14   2      196.19      179.18     24.91 o 
 -18  14   2      160.57      111.51     20.88 o 
 -16  14   2       38.28        8.16     14.70 o 
 -14  14   2       20.11       -0.99     12.92 o 
 -12  14   2       39.27       25.82     14.93 o 
 -10  14   2      634.98      615.35     32.39 o 
  -8  14   2       83.86       66.12     13.03 o 
  -6  14   2     1231.85     1138.70     31.16 o 
  -4  14   2      140.98      143.62     13.51 o 
  -2  14   2     1104.36     1078.02     27.96 o 
   0  14   2      700.05      764.66     26.00 o 
   2  14   2      186.85      227.00     15.81 o 
   4  14   2      622.87      633.17     27.98 o 
   6  14   2      402.56      467.89     30.43 o 
   8  14   2       21.23       24.67     12.34 o 
  10  14   2       35.97       11.20     11.68 o 
  12  14   2        3.35        0.79     12.09 o 
  14  14   2      577.72      691.40     34.21 o 
  16  14   2       50.58       45.14     28.42 o 
  18  14   2     1142.99     1135.20     61.12 o 
  20  14   2      958.01     1154.37     67.03 o 
 -21  15   2       34.29       70.47     22.22 o 
 -19  15   2       34.80       49.16     18.96 o 
 -17  15   2       58.82       25.05     16.99 o 
 -15  15   2       14.01       10.49     15.72 o 
 -13  15   2        8.36       -6.92     12.33 o 
 -11  15   2      361.05      318.71     23.34 o 
  -9  15   2      644.61      718.18     30.77 o 
  -7  15   2      490.52      488.55     25.33 o 
  -5  15   2      281.02      246.21     18.92 o 
  -3  15   2     4178.47     3718.13     64.86 o 
  -1  15   2      425.64      414.44     23.24 o 
   1  15   2       12.73       -4.04     10.52 o 
   3  15   2     1014.47     1046.31     33.86 o 
   5  15   2        0.10        0.59     11.02 o 
   7  15   2        2.33       14.73     11.84 o 
   9  15   2        4.65       17.97     12.40 o 
  11  15   2       21.49       18.72     13.37 o 
  13  15   2      171.47      240.03     24.17 o 
  15  15   2      514.65      496.62     42.34 o 
  17  15   2      399.93      560.12     62.06 o 
  19  15   2      228.33      332.58     63.32 o 
 -20  16   2        1.03       15.37     23.47 o 
 -18  16   2      129.81      120.48     27.13 o 
 -16  16   2       90.73       49.91     19.49 o 
 -14  16   2      193.28      164.35     24.83 o 
 -12  16   2      317.96      328.14     25.00 o 
 -10  16   2       73.58       36.69     14.86 o 
  -8  16   2      123.70       99.81     15.94 o 
  -6  16   2      128.79      116.34     15.92 o 
  -4  16   2        7.87        8.33     11.28 o 
  -2  16   2      193.13      156.30     16.35 o 
   0  16   2        8.88       22.21     11.63 o 
   2  16   2      182.60      161.73     17.22 o 
   4  16   2      113.44      123.78     16.87 o 
   6  16   2      149.50      164.88     17.81 o 
   8  16   2      433.64      494.56     27.96 o 
  10  16   2        1.36      -12.96     13.28 o 
  12  16   2      269.22      286.48     39.72 o 
  14  16   2      313.58      369.80     53.40 o 
  16  16   2       28.16       28.80     21.07 o 
  18  16   2       58.88      151.65     67.96 o 
 -17  17   2      631.25      688.05     51.20 o 
 -15  17   2       85.66      108.68     23.08 o 
 -13  17   2      926.14     1039.28     47.54 o 
 -11  17   2       16.81        9.29     17.07 o 
  -9  17   2       24.23       22.13     14.24 o 
  -7  17   2      227.49      235.64     20.57 o 
  -5  17   2       47.58       31.80     13.41 o 
  -3  17   2        0.00       -4.05     11.69 o 
  -1  17   2       17.46       16.65     13.13 o 
   1  17   2        9.60       -3.67     11.98 o 
   3  17   2        0.00       -7.47     11.82 o 
   5  17   2        0.02       -9.79     12.35 o 
   7  17   2      165.51      195.89     20.88 o 
   9  17   2      122.62      149.71     22.41 o 
  11  17   2      117.93       97.57     21.46 o 
  13  17   2      251.48      214.49     27.21 o 
  15  17   2      151.11      129.91     30.77 o 
 -16  18   2        4.61        4.79     23.86 o 
 -14  18   2       20.42       13.98     19.34 o 
 -12  18   2       88.42      112.79     22.86 o 
 -10  18   2        0.01      -15.00     16.02 o 
  -8  18   2        0.06      -13.27     14.79 o 
  -6  18   2       69.83       62.69     17.39 o 
  -4  18   2       43.34       49.32     15.68 o 
  -2  18   2      178.30      214.81     21.96 o 
   0  18   2      270.36      232.60     21.14 o 
   2  18   2        1.02        6.18     13.88 o 
   4  18   2       68.73       55.49     18.26 o 
   6  18   2       14.16       -7.51     15.95 o 
   8  18   2       91.82       69.09     18.98 o 
  10  18   2      132.08      180.03     23.99 o 
  12  18   2      124.03      142.36     23.94 o 
  14  18   2      173.22      187.42     37.70 o 
 -13  19   2       90.65       75.73     27.72 o 
 -11  19   2        3.75       11.68     19.41 o 
  -9  19   2       90.28       76.66     22.22 o 
  -7  19   2      105.57      129.95     27.25 o 
  -5  19   2       23.27       24.07     17.02 o 
  -3  19   2       17.95       21.90     16.12 o 
  -1  19   2       33.27       40.74     17.00 o 
   1  19   2        2.82       16.87     16.41 o 
   3  19   2        1.83       30.12     18.27 o 
   5  19   2      182.48      268.06     28.93 o 
   7  19   2       25.37       27.96     18.36 o 
   9  19   2        0.51       -9.31     17.38 o 
  11  19   2       73.07      108.71     26.80 o 
 -10  20   2      173.17      258.58     78.24 o 
  -8  20   2        0.32       -9.38     19.28 o 
  -6  20   2       51.53       60.95     20.11 o 
  -4  20   2       19.20       45.33     19.14 o 
  -2  20   2        0.05       -8.75     16.69 o 
   0  20   2        0.70      -13.96     16.36 o 
   2  20   2       11.44       14.63     18.46 o 
   4  20   2      392.87      463.34     34.46 o 
   6  20   2        3.34        6.43     22.54 o 
   8  20   2        2.83        8.05     52.90 o 
  -1  21   2       20.24       -2.17     52.37 o 
 -29   1   3        8.67       49.55     25.11 o 
 -27   1   3      102.16       72.82     24.37 o 
 -25   1   3        6.83        8.13     15.40 o 
 -23   1   3       66.62       56.37     15.54 o 
 -21   1   3      350.47      392.14     24.83 o 
 -19   1   3       23.86       15.13     13.26 o 
 -17   1   3      968.80      908.52     30.37 o 
 -15   1   3     2810.47     2710.51     58.67 o 
 -13   1   3      347.86      438.49     13.57 o 
 -11   1   3     3307.52     3280.13     37.40 o 
  -9   1   3      940.13      811.63     28.34 o 
  -7   1   3     2503.06     2559.55     35.48 o 
  -5   1   3     1364.28     1236.51     16.31 o 
  -3   1   3     2586.31     2555.60     49.46 o 
  -1   1   3       62.41       47.26     12.47 o 
   1   1   3     4143.13     3995.81     50.13 o 
   3   1   3       76.33      124.01      6.34 o 
   5   1   3     6158.34     5366.54    451.91 o 
   7   1   3     5395.10     5297.91     53.47 o 
   9   1   3     1324.17     1303.84     18.37 o 
  11   1   3      462.20      493.82     22.97 o 
  13   1   3      156.10      171.75     15.71 o 
  15   1   3       27.17        6.72      8.79 o 
  17   1   3       11.61       -2.42     13.22 o 
  19   1   3        0.02       10.12     10.83 o 
  21   1   3        6.19       -4.19     12.08 o 
  23   1   3      663.44      794.45     33.64 o 
  25   1   3        0.06      -19.90     25.85 o 
  27   1   3      130.29      180.76     38.05 o 
 -30   2   3       83.74       47.17     49.04 o 
 -28   2   3        0.70       -9.26     19.67 o 
 -26   2   3      106.62       98.57     21.29 o 
 -24   2   3      716.14      691.93     35.77 o 
 -22   2   3       38.93       44.32     13.81 o 
 -20   2   3     1434.98     1380.84     38.09 o 
 -18   2   3      117.89      102.86     13.29 o 
 -16   2   3      832.15      912.10     28.19 o 
 -14   2   3     1782.61     1658.51     33.59 o 
 -12   2   3     2114.25     2026.08     27.03 o 
 -10   2   3      317.04      307.62      9.49 o 
  -8   2   3     2800.35     2934.66     39.53 o 
  -6   2   3     3472.90     3095.72     40.71 o 
  -4   2   3       38.30       28.69      4.60 o 
  -2   2   3      699.50      757.88     16.15 o 
   0   2   3       10.99       -0.46      3.32 o 
   2   2   3      770.61      728.78     12.95 o 
   4   2   3     5128.12     4824.99     60.68 o 
   6   2   3     4553.41     4427.19     50.91 o 
   8   2   3       43.47       26.82      4.70 o 
  10   2   3    10496.25    10035.14    107.69 o 
  12   2   3     1372.46     1313.12     31.52 o 
  14   2   3     4955.26     4775.19     65.83 o 
  16   2   3       26.32       18.42     12.05 o 
  18   2   3       26.17       44.79     12.00 o 
  20   2   3      536.21      564.49     26.62 o 
  22   2   3     1519.51     1491.79     39.32 o 
  24   2   3        4.70       15.81     18.78 o 
  26   2   3       50.47       56.72     32.95 o 
 -29   3   3       15.24       31.59     23.85 o 
 -27   3   3      147.68       94.88     56.05 o 
 -25   3   3      398.83      366.57     27.94 o 
 -23   3   3       17.88        2.38     12.43 o 
 -21   3   3       67.31       53.35     15.56 o 
 -19   3   3       12.15       14.88      9.99 o 
 -17   3   3      807.13      762.05     26.38 o 
 -15   3   3      663.62      707.69     26.02 o 
 -13   3   3      115.85      102.35      8.35 o 
 -11   3   3     4752.20     4824.32     52.80 o 
  -9   3   3     1971.69     1924.19     26.23 o 
  -7   3   3       63.58       52.92      5.55 o 
  -5   3   3      116.05      175.65      9.40 o 
  -3   3   3       19.56       27.28      4.17 o 
  -1   3   3       80.09      137.79      9.05 o 
   1   3   3    12006.93    12075.32    134.08 o 
   3   3   3        3.09       22.23      5.08 o 
   5   3   3       45.61       63.13      5.25 o 
   7   3   3     4676.95     4283.73     49.11 o 
   9   3   3     2186.08     2029.37     27.07 o 
  11   3   3        0.89        1.70      6.24 o 
  13   3   3     2551.37     2484.67     40.75 o 
  15   3   3     4735.80     4717.99     66.52 o 
  17   3   3        5.71       -8.76      8.76 o 
  19   3   3      142.04      166.83     19.06 o 
  21   3   3      213.58      242.01     26.80 o 
  23   3   3      562.04      589.25     33.18 o 
  25   3   3      284.37      259.66     32.48 o 
  27   3   3      223.30      262.76    154.34 o 
 -30   4   3       22.71       15.76     27.32 o 
 -28   4   3       17.89       23.14     23.14 o 
 -26   4   3       74.66       86.94     21.10 o 
 -24   4   3       40.90       33.74     19.63 o 
 -22   4   3       40.03       54.61     14.15 o 
 -20   4   3      224.88      240.39     15.52 o 
 -18   4   3       63.94       85.40      9.82 o 
 -16   4   3     1196.73     1204.01     27.36 o 
 -14   4   3       12.49        9.76      5.90 o 
 -12   4   3      654.26      680.88     17.53 o 
 -10   4   3      393.07      441.62     13.20 o 
  -8   4   3        8.43        2.22      3.32 o 
  -6   4   3        8.51       14.23      4.43 o 
  -4   4   3      729.16      759.23     13.23 o 
  -2   4   3     1155.55     1106.17     16.87 o 
   0   4   3      131.77      126.34      5.86 o 
   2   4   3      487.23      532.88     13.77 o 
   4   4   3     1072.23     1081.11     26.57 o 
   6   4   3     6654.78     7027.66     75.77 o 
   8   4   3      358.39      419.05     12.44 o 
  10   4   3     1510.64     1479.58     30.83 o 
  12   4   3      286.81      286.62     20.04 o 
  14   4   3      735.79      700.66     25.58 o 
  16   4   3      397.68      329.39     19.25 o 
  18   4   3      757.93      766.51     35.21 o 
  20   4   3        0.04      -11.11     11.11 o 
  22   4   3      230.63      246.99     22.15 o 
  24   4   3       14.66       13.21     21.00 o 
  26   4   3        7.46      -10.45     21.35 o 
 -29   5   3        3.78       33.09     33.19 o 
 -27   5   3        1.63      -18.09     19.53 o 
 -25   5   3       56.86       41.42     18.20 o 
 -23   5   3      145.34      158.91     33.23 o 
 -21   5   3      286.15      315.31     18.30 o 
 -19   5   3        0.07        7.30      8.01 o 
 -17   5   3      461.29      533.96     39.61 o 
 -15   5   3       32.20       31.73      8.55 o 
 -13   5   3      116.19      126.71     11.51 o 
 -11   5   3      610.27      604.26     15.64 o 
  -9   5   3       15.71       18.20      4.75 o 
  -7   5   3      223.83      207.69     10.44 o 
  -5   5   3      468.09      481.65     13.49 o 
  -3   5   3      168.46      177.09     10.08 o 
  -1   5   3      309.06      360.25     12.41 o 
   1   5   3        2.20       -3.63      3.86 o 
   3   5   3     1268.95     1393.43     20.25 o 
   5   5   3      119.91      134.18      7.25 o 
   7   5   3       43.98       52.34      6.56 o 
   9   5   3      429.55      510.50     24.59 o 
  11   5   3       37.74        6.66      7.88 o 
  13   5   3      148.63      121.97     13.88 o 
  15   5   3       66.95       89.54     13.92 o 
  17   5   3       39.60       39.98     12.81 o 
  19   5   3       21.19       23.66     11.58 o 
  21   5   3     1446.29     1454.28     40.03 o 
  23   5   3       19.41       19.26     15.61 o 
  25   5   3      422.95      554.65     42.73 o 
 -28   6   3       52.54       56.27     27.13 o 
 -26   6   3      503.13      478.56     48.23 o 
 -24   6   3       53.59       57.76     23.92 o 
 -22   6   3        4.72       -6.64      9.97 o 
 -20   6   3       20.24        0.57      9.06 o 
 -18   6   3       41.02       34.82      9.45 o 
 -16   6   3      321.34      327.31     15.47 o 
 -14   6   3     1743.25     1748.75     35.05 o 
 -12   6   3       35.61       19.28      6.43 o 
 -10   6   3     3218.91     3168.79     40.03 o 
  -8   6   3     3096.68     3180.45     37.40 o 
  -6   6   3     1199.84     1342.64     23.00 o 
  -4   6   3     3965.96     4254.38     51.16 o 
  -2   6   3      697.81      733.66     23.70 o 
   0   6   3     3175.75     3188.02     41.07 o 
   2   6   3      141.72      186.88      7.96 o 
   4   6   3     3684.70     4046.15     43.45 o 
   6   6   3     1861.13     1801.16     25.72 o 
   8   6   3       46.58       56.45      9.62 o 
  10   6   3     1247.66     1241.80     34.96 o 
  12   6   3       46.71       22.70     10.19 o 
  14   6   3      571.98      505.47     29.14 o 
  16   6   3      126.48       61.63     13.23 o 
  18   6   3      280.24      229.73     20.15 o 
  20   6   3       17.80       18.34     12.55 o 
  22   6   3       89.06       91.98     18.74 o 
  24   6   3        2.24        1.28     19.18 o 
  26   6   3      633.72      716.23     69.38 o 
 -29   7   3        0.92      -34.16     34.16 o 
 -27   7   3       60.78       36.86     24.19 o 
 -25   7   3       50.02       37.31     19.33 o 
 -23   7   3      119.10      114.10     16.13 o 
 -21   7   3      155.72      140.94     14.87 o 
 -19   7   3      444.81      487.13     21.56 o 
 -17   7   3      629.13      612.42     22.52 o 
 -15   7   3      689.29      684.79     24.64 o 
 -13   7   3      899.61      891.72     22.44 o 
 -11   7   3      148.17      130.88     10.91 o 
  -9   7   3     2123.28     2122.06     31.62 o 
  -7   7   3      111.19      105.63      6.83 o 
  -5   7   3      314.29      358.79     11.49 o 
  -3   7   3        0.80        5.62      3.68 o 
  -1   7   3      352.23      422.42     16.55 o 
   1   7   3      273.94      247.55     13.36 o 
   3   7   3     1337.69     1138.33     18.84 o 
   5   7   3      405.57      428.09     13.35 o 
   7   7   3     1511.22     1331.33     26.80 o 
   9   7   3     2468.51     2467.53     56.28 o 
  11   7   3      741.53      881.85     30.25 o 
  13   7   3     3629.75     3243.59     60.91 o 
  15   7   3       15.66       32.76     12.04 o 
  17   7   3        5.50        8.44     11.95 o 
  19   7   3       57.41       56.24     15.73 o 
  21   7   3       47.78       62.78     18.58 o 
  23   7   3       10.77      -10.46     27.06 o 
  25   7   3       98.27      150.13     28.37 o 
 -28   8   3      228.18      277.18     42.50 o 
 -26   8   3        8.76       -2.74     22.72 o 
 -24   8   3      541.50      438.86     40.67 o 
 -22   8   3       67.51       81.82     15.49 o 
 -20   8   3      160.33      154.99     16.27 o 
 -18   8   3      531.31      571.14     23.36 o 
 -16   8   3      758.23      745.23     24.43 o 
 -14   8   3        2.12        3.59      7.43 o 
 -12   8   3     1244.33     1141.43     32.54 o 
 -10   8   3        8.06       17.15      6.22 o 
  -8   8   3      972.53      992.04     18.27 o 
  -6   8   3     1321.92     1522.24     25.28 o 
  -4   8   3     2806.90     3088.80     39.28 o 
  -2   8   3        4.76        3.35      4.70 o 
   0   8   3      366.10      415.59     12.68 o 
   2   8   3     2554.32     2550.28     37.32 o 
   4   8   3       12.30       18.66      5.79 o 
   6   8   3     2682.86     2550.65     43.27 o 
   8   8   3     6081.64     5659.13     76.29 o 
  10   8   3      992.83     1017.05     27.15 o 
  12   8   3      504.36      601.15     27.66 o 
  14   8   3     1956.22     1676.15     41.23 o 
  16   8   3       15.62       -4.38     11.35 o 
  18   8   3      245.40      179.95     20.06 o 
  20   8   3        7.31       -8.87     14.73 o 
  22   8   3       25.94       15.39     19.85 o 
  24   8   3      356.13      413.30     38.60 o 
 -27   9   3       45.38       19.11     26.78 o 
 -25   9   3        0.56      -13.54     19.14 o 
 -23   9   3      727.71      789.53     34.24 o 
 -21   9   3      309.69      277.92     22.01 o 
 -19   9   3       59.51       49.09     13.23 o 
 -17   9   3     1131.40     1198.47     32.06 o 
 -15   9   3      274.47      292.20     17.72 o 
 -13   9   3        2.87        2.75      7.76 o 
 -11   9   3       14.07       10.28      7.46 o 
  -9   9   3     1202.36     1239.54     25.02 o 
  -7   9   3     1623.84     1690.96     39.79 o 
  -5   9   3      181.08      201.93     12.04 o 
  -3   9   3      504.41      537.07     14.23 o 
  -1   9   3     1507.50     1534.55     24.05 o 
   1   9   3      155.20      161.65     10.48 o 
   3   9   3      600.04      618.25     20.17 o 
   5   9   3      381.89      438.95     17.92 o 
   7   9   3       10.14        9.06      7.62 o 
   9   9   3      543.56      656.31     29.39 o 
  11   9   3        1.50       -7.42      8.57 o 
  13   9   3     1088.24      993.66     35.98 o 
  15   9   3       43.33       56.57     12.79 o 
  17   9   3      822.66      891.36     34.39 o 
  19   9   3      754.39      795.71     38.08 o 
  21   9   3     1572.54     1729.10     48.36 o 
  23   9   3        6.38       27.00     24.35 o 
 -26  10   3       53.69       33.60     26.89 o 
 -24  10   3       85.38      113.29     27.36 o 
 -22  10   3      205.19      208.15     25.91 o 
 -20  10   3        0.86       13.48     13.51 o 
 -18  10   3      932.86      989.63     40.71 o 
 -16  10   3      760.05      758.36     47.70 o 
 -14  10   3     2494.61     2416.14     45.19 o 
 -12  10   3       20.95       20.28      8.91 o 
 -10  10   3       44.48       37.78      8.59 o 
  -8  10   3       26.15        5.50      7.04 o 
  -6  10   3      343.94      401.62     16.64 o 
  -4  10   3       22.12       21.80      7.06 o 
  -2  10   3      832.37      837.03     20.25 o 
   0  10   3      142.09      127.90     10.27 o 
   2  10   3      361.88      476.39     21.02 o 
   4  10   3     2925.97     2829.80     48.22 o 
   6  10   3      326.50      336.59     17.28 o 
   8  10   3     3033.93     2741.70     46.10 o 
  10  10   3      450.52      498.28     22.10 o 
  12  10   3       92.78       85.88     13.96 o 
  14  10   3       12.11       19.78     11.62 o 
  16  10   3       26.30        8.61     11.80 o 
  18  10   3      506.94      420.61     30.50 o 
  20  10   3        0.09      -16.04     16.04 o 
  22  10   3      273.36      318.14     41.65 o 
 -25  11   3      181.25      194.18     32.55 o 
 -23  11   3       35.55       57.15     21.30 o 
 -21  11   3       14.25       16.76     14.60 o 
 -19  11   3      385.41      421.14     26.08 o 
 -17  11   3       33.15       17.36     11.14 o 
 -15  11   3      479.37      505.21     23.88 o 
 -13  11   3     2129.43     2059.28     41.31 o 
 -11  11   3       19.03        5.23      9.05 o 
  -9  11   3      733.57      753.82     22.65 o 
  -7  11   3      659.50      727.85     28.50 o 
  -5  11   3      461.90      490.40     17.83 o 
  -3  11   3      486.31      488.41     17.56 o 
  -1  11   3     1465.97     1367.68     27.82 o 
   1  11   3     2107.80     2069.20     36.46 o 
   3  11   3     3538.09     3357.44     51.69 o 
   5  11   3      389.16      429.54     20.84 o 
   7  11   3      697.34      689.13     25.97 o 
   9  11   3       15.85       17.44     10.58 o 
  11  11   3     1360.82     1288.91     31.90 o 
  13  11   3       71.93       54.48     13.56 o 
  15  11   3      206.35      200.24     28.84 o 
  17  11   3     1397.47     1405.62     60.34 o 
  19  11   3        2.33       14.74     17.10 o 
  21  11   3      667.89      612.76     57.16 o 
  23  11   3      235.87      386.06    219.37 o 
 -24  12   3        3.98       12.38     21.96 o 
 -22  12   3       25.06       18.61     20.19 o 
 -20  12   3        8.31       27.24     15.50 o 
 -18  12   3      624.89      637.13     32.27 o 
 -16  12   3      396.14      444.99     30.83 o 
 -14  12   3      752.47      776.29     27.61 o 
 -12  12   3      402.31      414.38     21.51 o 
 -10  12   3      769.92      778.98     26.07 o 
  -8  12   3      877.79      915.14     34.77 o 
  -6  12   3       20.18       11.96      8.08 o 
  -4  12   3      216.31      237.65     14.58 o 
  -2  12   3       81.77      106.87     10.89 o 
   0  12   3      477.15      503.14     19.70 o 
   2  12   3      841.94      887.89     25.66 o 
   4  12   3     1102.62     1090.10     26.84 o 
   6  12   3      255.02      253.74     17.93 o 
   8  12   3     3851.99     3454.32     60.28 o 
  10  12   3        9.00        4.24     10.36 o 
  12  12   3      175.50      227.91     19.44 o 
  14  12   3      114.75      123.09     18.96 o 
  16  12   3      503.63      525.21     31.52 o 
  18  12   3        5.87       -4.28     16.28 o 
  20  12   3      537.39      668.31     50.94 o 
  22  12   3       65.11      183.22     59.23 o 
 -23  13   3      143.97      160.83     31.02 o 
 -21  13   3       47.74       57.72     19.92 o 
 -19  13   3      931.71      879.62     37.09 o 
 -17  13   3      104.48      116.79     18.78 o 
 -15  13   3        4.28       16.69     12.45 o 
 -13  13   3     2173.45     1992.81     42.70 o 
 -11  13   3      573.08      616.25     25.58 o 
  -9  13   3      160.51      164.20     14.35 o 
  -7  13   3      271.34      242.09     15.94 o 
  -5  13   3       30.62       17.27      8.85 o 
  -3  13   3      159.90      194.40     15.13 o 
  -1  13   3       40.22        7.27      8.50 o 
   1  13   3     1333.66     1160.96     28.01 o 
   3  13   3     1749.04     1761.86     35.57 o 
   5  13   3      130.26      138.38     13.57 o 
   7  13   3        4.83        0.31     10.00 o 
   9  13   3     1066.10      996.04     34.49 o 
  11  13   3      227.45      215.26     23.00 o 
  13  13   3      144.49      128.61     21.72 o 
  15  13   3       29.01       54.11     18.87 o 
  17  13   3      401.94      439.56     31.53 o 
  19  13   3      513.39      447.89     43.10 o 
 -22  14   3      357.72      373.28     41.66 o 
 -20  14   3      176.59      219.03     28.89 o 
 -18  14   3      112.79      101.30     20.72 o 
 -16  14   3      122.19      127.15     26.33 o 
 -14  14   3       77.83       54.68     15.05 o 
 -12  14   3       12.48       18.49     12.94 o 
 -10  14   3      215.67      182.87     17.18 o 
  -8  14   3      391.98      448.61     22.07 o 
  -6  14   3        5.08       -8.62      8.62 o 
  -4  14   3      146.13      152.38     14.16 o 
  -2  14   3       28.35       24.89      9.82 o 
   0  14   3       17.83       12.70      9.62 o 
   2  14   3        1.55       -1.96      8.96 o 
   4  14   3       10.44       17.60     10.79 o 
   6  14   3       22.51       19.18     11.81 o 
   8  14   3        1.97       -8.65     11.67 o 
  10  14   3      104.48       74.07     24.08 o 
  12  14   3      471.22      483.19     31.49 o 
  14  14   3        0.15       -0.57     15.99 o 
  16  14   3      185.43      156.41     25.19 o 
  18  14   3      218.50      133.05     29.82 o 
 -21  15   3       45.03       37.41     46.37 o 
 -19  15   3        0.37      -11.44     21.17 o 
 -17  15   3        1.81       -8.22     14.35 o 
 -15  15   3      147.74      137.31     23.57 o 
 -13  15   3       48.59       50.88     14.89 o 
 -11  15   3        4.35       -7.39     12.86 o 
  -9  15   3       53.33       47.57     14.02 o 
  -7  15   3       83.13       82.24     14.35 o 
  -5  15   3      110.02      117.16     14.12 o 
  -3  15   3       26.14       -2.11     10.00 o 
  -1  15   3       62.78       39.03     12.38 o 
   1  15   3      223.76      188.31     16.43 o 
   3  15   3      200.92      197.41     17.98 o 
   5  15   3        2.11       17.20     11.69 o 
   7  15   3      287.46      317.02     31.78 o 
   9  15   3       22.39       25.59     15.38 o 
  11  15   3        8.39        1.18     14.15 o 
  13  15   3      200.92      242.25     25.71 o 
  15  15   3      157.72      171.25     25.38 o 
  17  15   3      134.14      105.05     28.49 o 
 -20  16   3       10.70       11.09     47.44 o 
 -18  16   3       31.28       26.85     23.71 o 
 -16  16   3      201.94      222.09     23.02 o 
 -14  16   3        8.37        6.39     14.65 o 
 -12  16   3        0.08       -4.51     14.09 o 
 -10  16   3      402.43      451.58     32.32 o 
  -8  16   3       43.07       30.71     13.93 o 
  -6  16   3       40.90        6.49     12.66 o 
  -4  16   3      389.29      394.77     24.34 o 
  -2  16   3        1.24      -10.44     10.44 o 
   0  16   3      230.69      177.58     18.75 o 
   2  16   3       11.18        2.98     11.66 o 
   4  16   3       29.47        2.07     12.31 o 
   6  16   3      218.72      230.04     27.51 o 
   8  16   3      567.62      522.36     33.06 o 
  10  16   3      207.06      257.19     25.86 o 
  12  16   3      437.39      494.11     34.45 o 
  14  16   3        0.48       -3.88     22.97 o 
  16  16   3       63.08       87.99     43.49 o 
 -17  17   3       41.29       23.62     36.00 o 
 -15  17   3      144.78      167.02     23.96 o 
 -13  17   3      290.46      310.00     30.39 o 
 -11  17   3       19.69       -2.06     15.32 o 
  -9  17   3       35.97       21.72     14.92 o 
  -7  17   3       67.36       69.78     15.46 o 
  -5  17   3       33.24       42.51     14.45 o 
  -3  17   3        0.83       -0.21     12.30 o 
  -1  17   3       51.47       10.97     12.89 o 
   1  17   3        0.33       -0.19     12.80 o 
   3  17   3        8.54        6.87     13.16 o 
   5  17   3      205.25      210.50     20.75 o 
   7  17   3       34.53       16.39     16.49 o 
   9  17   3       23.94       15.07     16.33 o 
  11  17   3       89.55       82.99     22.05 o 
  13  17   3       23.43      -18.43     18.43 o 
 -14  18   3       53.42       34.38     20.69 o 
 -12  18   3      108.44       45.84     19.14 o 
 -10  18   3       32.62       45.81     18.14 o 
  -8  18   3        0.92       -6.92     15.22 o 
  -6  18   3       56.50       51.21     17.14 o 
  -4  18   3      221.74      234.61     22.48 o 
  -2  18   3       16.19       -1.36     13.89 o 
   0  18   3       20.60       28.56     14.65 o 
   2  18   3      444.39      470.05     35.42 o 
   4  18   3      218.68      208.56     22.12 o 
   6  18   3      180.14      222.27     26.06 o 
   8  18   3        0.02      -16.77     16.77 o 
  10  18   3       15.46        6.57     21.23 o 
  12  18   3        4.35      -46.63     46.63 o 
 -11  19   3        0.77      -14.30     23.35 o 
  -9  19   3       33.67       24.47     18.78 o 
  -7  19   3       25.37      -11.42     16.28 o 
  -5  19   3        1.36       -7.23     14.93 o 
  -3  19   3       41.53       56.31     17.71 o 
  -1  19   3        1.52      -18.06     18.06 o 
   1  19   3       48.86       30.47     16.58 o 
   3  19   3      142.89      163.57     21.49 o 
   5  19   3       54.89       19.11     17.97 o 
   7  19   3      179.32      209.90     31.51 o 
   9  19   3        3.27      -21.33     44.07 o 
  -8  20   3        2.85      -25.03     41.33 o 
  -6  20   3      745.09      890.07     70.44 o 
  -4  20   3      157.81      147.47     51.93 o 
  -2  20   3       55.30       75.16     26.70 o 
   0  20   3       20.52       32.47     25.01 o 
   2  20   3        2.85       14.20     30.21 o 
   4  20   3      211.23      130.96     62.67 o 
 -30   0   4      394.34      321.84     57.99 o 
 -28   0   4      123.84      113.94     34.09 o 
 -26   0   4      199.19      262.58     35.06 o 
 -24   0   4      423.51      395.72     44.09 o 
 -22   0   4       35.86        7.19     15.52 o 
 -20   0   4        5.60      -10.59     12.85 o 
 -18   0   4      365.51      394.00     30.79 o 
 -16   0   4      253.14      219.68     22.24 o 
 -14   0   4      378.48      381.18     23.57 o 
 -12   0   4      223.28      270.38     12.12 o 
 -10   0   4     8834.10     8578.77    150.82 o 
  -8   0   4     1924.92     1800.82     35.06 o 
  -6   0   4    30648.18    30961.01    449.60 o 
  -4   0   4     2615.50     2396.04     58.66 o 
  -2   0   4     1377.46     1247.65     75.41 o 
   0   0   4     5810.05     5535.38    112.61 o 
   2   0   4      449.90      500.69     14.05 o 
   4   0   4      462.69      449.04     16.19 o 
   6   0   4        1.24       -6.68      6.68 o 
   8   0   4       32.04       28.30     13.41 o 
  10   0   4     3943.56     3940.94     70.83 o 
  12   0   4    11303.58    10750.34    195.71 o 
  14   0   4      574.52      589.86     37.96 o 
  16   0   4      585.10      612.69     37.53 o 
  18   0   4      585.65      620.67     40.23 o 
  20   0   4     1727.59     1548.19     58.70 o 
  22   0   4      774.27      918.17     57.62 o 
  24   0   4        1.12       10.41     23.23 o 
  26   0   4      356.64      400.78    100.80 o 
 -29   1   4      157.74      118.53     29.35 o 
 -27   1   4     1435.58     1347.79     88.67 o 
 -25   1   4      101.51       81.49     17.19 o 
 -23   1   4      278.91      318.84     32.52 o 
 -21   1   4      507.83      542.44     30.30 o 
 -19   1   4      169.50      184.37     16.33 o 
 -17   1   4      138.30      139.41     13.55 o 
 -15   1   4       83.29       64.20      8.44 o 
 -13   1   4        0.23       -0.85      4.16 o 
 -11   1   4     1536.63      580.05     99.87 o 
  -9   1   4     8434.35     8040.21     93.85 o 
  -7   1   4     3534.12     3670.17     43.08 o 
  -5   1   4    17432.73    17252.55    200.81 o 
  -3   1   4     1662.15     1480.75     33.28 o 
  -1   1   4     2460.20     2336.22     48.56 o 
   1   1   4      114.01      120.56      6.14 o 
   3   1   4     5301.74     5193.03     59.66 o 
   5   1   4      736.08      709.50     16.55 o 
   7   1   4      144.31       29.20     21.31 o 
   9   1   4      301.74      319.24     10.30 o 
  11   1   4       97.03      111.17     10.63 o 
  13   1   4      334.65      384.06     20.32 o 
  15   1   4      102.16       77.71     11.70 o 
  17   1   4      762.83      734.31     29.96 o 
  19   1   4       13.17        4.27     11.40 o 
  21   1   4      940.10     1062.00     40.08 o 
  23   1   4       83.47      114.67     18.93 o 
  25   1   4      541.98      602.30     45.80 o 
 -28   2   4      153.44      137.54     23.03 o 
 -26   2   4       94.26       94.34     18.02 o 
 -24   2   4       24.07        0.83     13.39 o 
 -22   2   4       10.36       15.09     11.82 o 
 -20   2   4      380.27      430.56     24.48 o 
 -18   2   4      343.10      399.35     21.98 o 
 -16   2   4       17.84       10.62      8.23 o 
 -14   2   4       57.24       55.25      7.07 o 
 -12   2   4       97.49       65.32     24.03 o 
 -10   2   4     2008.30     1945.51     45.72 o 
  -8   2   4     5547.48     5969.00     71.55 o 
  -6   2   4       49.53       32.76      6.87 o 
  -4   2   4       52.24       57.44      9.98 o 
  -2   2   4       64.46      112.82      7.86 o 
   0   2   4      441.03      422.86     10.87 o 
   2   2   4     8215.58     8234.24     90.12 o 
   4   2   4      699.19      742.78     16.18 o 
   6   2   4        9.15        0.36      5.19 o 
   8   2   4        6.42        1.02      4.55 o 
  10   2   4       14.88       16.14      9.35 o 
  12   2   4     4727.10     4428.59     67.67 o 
  14   2   4      642.46      650.48     25.51 o 
  16   2   4      600.13      629.64     26.88 o 
  18   2   4      543.93      510.36     26.03 o 
  20   2   4       45.92       57.96     14.66 o 
  22   2   4       42.46       43.29     15.22 o 
  24   2   4      437.03      482.17     38.37 o 
 -29   3   4       96.16       51.23     25.54 o 
 -27   3   4       35.45       -2.69     16.51 o 
 -25   3   4      345.56      355.07     42.88 o 
 -23   3   4       58.86       46.28     14.82 o 
 -21   3   4      197.51      239.34     28.00 o 
 -19   3   4       10.36       -3.86     10.63 o 
 -17   3   4     1130.63     1085.51     29.75 o 
 -15   3   4      526.59      560.29     20.89 o 
 -13   3   4       77.85       83.79      7.41 o 
 -11   3   4      326.28      336.81     50.47 o 
  -9   3   4      628.79      593.30     13.31 o 
  -7   3   4      543.98      586.37     13.71 o 
  -5   3   4      575.80      506.11     15.79 o 
  -3   3   4     1145.24     1206.51     20.00 o 
  -1   3   4     1001.05     1062.24     18.55 o 
   1   3   4     2403.55     2402.85     36.87 o 
   3   3   4        8.18        2.76      4.92 o 
   5   3   4     1397.02     1648.04     39.23 o 
   7   3   4       64.81       29.79     10.20 o 
   9   3   4       18.30        8.82      4.46 o 
  11   3   4      192.11      177.57     13.11 o 
  13   3   4     1629.39     1585.57     34.11 o 
  15   3   4      238.46      253.54     17.25 o 
  17   3   4      126.04      138.57     15.43 o 
  19   3   4        9.46       -4.69     14.41 o 
  21   3   4      126.05      142.37     18.25 o 
  23   3   4      539.48      571.12     31.36 o 
  25   3   4        2.50      -16.09     18.90 o 
 -28   4   4        3.44        9.52     17.49 o 
 -26   4   4       10.59        8.01     14.94 o 
 -24   4   4      256.37      298.74     24.45 o 
 -22   4   4       52.82       62.15     13.89 o 
 -20   4   4       53.27       39.49     12.06 o 
 -18   4   4      541.42      623.13     31.47 o 
 -16   4   4      137.72      172.87     14.35 o 
 -14   4   4       52.61       56.99      7.65 o 
 -12   4   4       70.45       67.01     19.63 o 
 -10   4   4       49.64       26.67      7.12 o 
  -8   4   4      124.36      168.87      8.44 o 
  -6   4   4      856.04      883.59     18.60 o 
  -4   4   4      367.25      295.64     12.22 o 
  -2   4   4       12.64        5.42      3.92 o 
   0   4   4     8170.14     8305.82     96.64 o 
   2   4   4        1.28        7.22      4.39 o 
   4   4   4     2749.25     2717.72     35.61 o 
   6   4   4      269.06      230.93     54.80 o 
   8   4   4       23.27       18.76      7.26 o 
  10   4   4     1094.55     1094.69     22.54 o 
  12   4   4     4171.42     4023.74     65.85 o 
  14   4   4     1445.89     1278.70     37.76 o 
  16   4   4     2165.51     2046.57     43.05 o 
  18   4   4     1152.03     1108.06     35.65 o 
  20   4   4       54.95       43.70     13.42 o 
  22   4   4      327.89      328.07     24.37 o 
  24   4   4      296.07      331.11     29.79 o 
 -29   5   4      227.19      202.93     35.94 o 
 -27   5   4      250.00      249.74     30.90 o 
 -25   5   4      205.49      184.43     31.53 o 
 -23   5   4      569.57      610.44     34.46 o 
 -21   5   4      877.36      932.80     34.78 o 
 -19   5   4        7.41        0.92      9.76 o 
 -17   5   4      829.05      838.46     29.21 o 
 -15   5   4       45.78       36.87     15.40 o 
 -13   5   4       90.19       88.53     10.76 o 
 -11   5   4      415.49      415.18     23.65 o 
  -9   5   4      496.56      510.82     64.17 o 
  -7   5   4     2354.89     2139.79     42.48 o 
  -5   5   4     1122.09     1150.67     19.69 o 
  -3   5   4     1175.74     1095.42     18.39 o 
  -1   5   4     3122.86     2873.66     41.56 o 
   1   5   4      136.71      117.80      7.22 o 
   3   5   4       12.56       19.10      6.09 o 
   5   5   4     3104.96     2987.45    103.73 o 
   7   5   4      398.67      300.82    108.40 o 
   9   5   4      105.84      100.40      8.70 o 
  11   5   4      156.59      135.82     16.43 o 
  13   5   4      729.44      701.59     25.23 o 
  15   5   4     1021.97     1124.76     32.82 o 
  17   5   4       65.50       63.19     15.82 o 
  19   5   4      308.48      286.06     21.89 o 
  21   5   4      777.04      898.48     39.83 o 
  23   5   4      130.17      146.80     22.43 o 
  25   5   4      631.77      519.80     84.59 o 
 -28   6   4       94.90       68.93     36.42 o 
 -26   6   4       23.73       24.86     18.55 o 
 -24   6   4       17.31       14.54     14.07 o 
 -22   6   4        3.21       -6.75     16.48 o 
 -20   6   4       82.86       78.37     14.30 o 
 -18   6   4       61.54       78.99     18.23 o 
 -16   6   4        4.12        9.77      9.02 o 
 -14   6   4       84.18       80.13     10.21 o 
 -12   6   4      651.13      669.58     17.44 o 
 -10   6   4      459.06      533.96     26.14 o 
  -8   6   4      677.93      621.34     26.56 o 
  -6   6   4     1106.58     1158.04     22.86 o 
  -4   6   4     2025.78     1954.67     26.79 o 
  -2   6   4      498.95      468.98     18.04 o 
   0   6   4     1167.19     1204.21     25.68 o 
   2   6   4      547.25      517.34     18.14 o 
   4   6   4        6.33        5.61      5.56 o 
   6   6   4       75.24       31.02     12.11 o 
   8   6   4        0.67       -5.33      5.33 o 
  10   6   4       27.08       40.96      9.49 o 
  12   6   4       73.35       77.76     12.25 o 
  14   6   4       89.70       67.39     13.26 o 
  16   6   4       18.35        1.15     10.26 o 
  18   6   4      841.30      823.72     33.77 o 
  20   6   4       34.02       52.53     15.09 o 
  22   6   4      783.53      798.71     39.62 o 
  24   6   4      279.25      256.75     29.18 o 
 -27   7   4      294.95      242.94     30.06 o 
 -25   7   4      136.56      138.79     23.15 o 
 -23   7   4      306.79      273.60     26.36 o 
 -21   7   4      329.21      335.20     24.69 o 
 -19   7   4      160.32      204.49     18.66 o 
 -17   7   4      305.66      328.12     24.74 o 
 -15   7   4      448.62      461.06     21.21 o 
 -13   7   4        8.89        4.12      7.56 o 
 -11   7   4      750.26      733.45     22.84 o 
  -9   7   4       88.42       56.67     17.43 o 
  -7   7   4      200.72      166.61     38.11 o 
  -5   7   4       86.98      108.03     13.61 o 
  -3   7   4     1074.63     1094.32     22.71 o 
  -1   7   4      207.52      223.78     14.22 o 
   1   7   4      125.65      128.49     11.06 o 
   3   7   4      440.93      223.85    100.32 o 
   5   7   4        6.57       13.85      7.31 o 
   7   7   4      157.44      179.74     16.94 o 
   9   7   4      674.42      598.99     22.61 o 
  11   7   4      138.36      112.87     14.35 o 
  13   7   4       19.12       12.22     10.33 o 
  15   7   4       86.86       97.48     15.73 o 
  17   7   4       22.16        9.22     12.87 o 
  19   7   4       85.71       91.36     23.71 o 
  21   7   4       37.13       34.66     16.48 o 
  23   7   4        3.85       24.72     18.18 o 
 -26   8   4       40.64       46.96     20.71 o 
 -24   8   4       79.01       80.36     19.06 o 
 -22   8   4      171.73      169.63     20.01 o 
 -20   8   4      222.65      220.86     21.12 o 
 -18   8   4      542.81      551.99     28.70 o 
 -16   8   4        0.09       -8.37      8.98 o 
 -14   8   4      684.92      696.17     32.05 o 
 -12   8   4      347.07      397.29     18.82 o 
 -10   8   4      159.48      189.39     14.06 o 
  -8   8   4       16.72       19.56      8.61 o 
  -6   8   4      336.00      285.27     55.98 o 
  -4   8   4      200.06      139.50     37.84 o 
  -2   8   4     1220.11     1213.32     36.49 o 
   0   8   4       85.59       67.37     23.11 o 
   2   8   4       30.54       12.96      7.25 o 
   4   8   4       14.70       18.42      8.36 o 
   6   8   4      339.29      352.49     21.48 o 
   8   8   4      786.64      752.44     24.55 o 
  10   8   4       72.60       64.89     11.19 o 
  12   8   4      713.06      662.55     27.47 o 
  14   8   4       63.96       36.69     12.44 o 
  16   8   4      870.02      805.37     34.82 o 
  18   8   4      116.95      177.19     19.70 o 
  20   8   4      319.36      296.30     24.33 o 
  22   8   4      370.30      447.08     42.19 o 
 -27   9   4       23.08       62.04     59.11 o 
 -25   9   4       67.14       52.65     21.40 o 
 -23   9   4      308.37      290.38     27.14 o 
 -21   9   4        0.06        3.45     13.55 o 
 -19   9   4     1065.82     1080.94     40.26 o 
 -17   9   4        0.19        2.18     10.67 o 
 -15   9   4      168.06      191.52     27.63 o 
 -13   9   4      179.27      212.72     15.81 o 
 -11   9   4       15.63       14.28      8.69 o 
  -9   9   4      981.55      986.65     20.61 o 
  -7   9   4     1613.66     1623.92     36.51 o 
  -5   9   4     2457.86     2497.93     57.40 o 
  -3   9   4     1318.43     1210.78     48.16 o 
  -1   9   4      457.86      502.65     21.63 o 
   1   9   4     1916.19     1930.72     39.27 o 
   3   9   4      759.31      737.90     23.00 o 
   5   9   4       94.72       80.85      7.81 o 
   7   9   4     3140.72     2935.38     53.37 o 
   9   9   4       85.30       75.82     13.35 o 
  11   9   4       16.76       39.76     10.78 o 
  13   9   4      236.85      208.96     17.61 o 
  15   9   4       18.51       25.82     12.11 o 
  17   9   4      806.88      821.96     33.29 o 
  19   9   4      617.74      586.72     32.19 o 
  21   9   4       51.39       58.06     17.52 o 
  23   9   4      127.12      113.05     64.65 o 
 -26  10   4        0.35      -10.97     19.69 o 
 -24  10   4      250.91      231.26     31.57 o 
 -22  10   4       36.17       48.51     17.30 o 
 -20  10   4      178.70      178.92     20.90 o 
 -18  10   4      422.88      483.71     37.09 o 
 -16  10   4       58.79       61.64     13.05 o 
 -14  10   4      161.66      155.98     15.76 o 
 -12  10   4      624.28      747.21     29.54 o 
 -10  10   4      372.32      445.29     21.12 o 
  -8  10   4      511.14      562.28     24.46 o 
  -6  10   4      304.24      317.96     12.75 o 
  -4  10   4       34.30       20.55      6.96 o 
  -2  10   4     3674.18     3522.58     60.68 o 
   0  10   4       70.54       68.61      7.84 o 
   2  10   4     1939.55     1845.57     30.82 o 
   4  10   4      138.65      136.29     12.99 o 
   6  10   4     2098.65     2064.41     39.65 o 
   8  10   4      971.04      922.73     28.63 o 
  10  10   4       92.71       75.84     13.22 o 
  12  10   4       28.82       12.89     11.64 o 
  14  10   4      703.96      799.19     33.11 o 
  16  10   4       50.06       60.53     18.13 o 
  18  10   4       45.01       37.94     16.05 o 
  20  10   4      209.39      241.15     33.27 o 
  22  10   4        4.69        5.00     24.11 o 
 -25  11   4        0.28        9.28     19.78 o 
 -23  11   4       15.87       16.77     19.28 o 
 -21  11   4      366.77      309.29     30.11 o 
 -19  11   4      140.76      145.94     19.67 o 
 -17  11   4     1403.46     1362.31     48.48 o 
 -15  11   4       36.19       57.52     12.84 o 
 -13  11   4      806.86      839.52     48.98 o 
 -11  11   4       25.75       16.83     10.61 o 
  -9  11   4        4.28       -8.45      8.45 o 
  -7  11   4      104.50      112.35     11.79 o 
  -5  11   4       26.00        7.69      7.88 o 
  -3  11   4        0.14       10.13      6.74 o 
  -1  11   4      228.46      279.70     13.04 o 
   1  11   4       65.26       74.84      9.99 o 
   3  11   4      676.26      659.65     26.44 o 
   5  11   4      938.19      971.24     29.40 o 
   7  11   4      267.26      259.25     19.50 o 
   9  11   4      400.86      388.54     21.39 o 
  11  11   4        0.05       -8.37     10.05 o 
  13  11   4      229.96      261.40     21.59 o 
  15  11   4      270.54      294.44     24.48 o 
  17  11   4        2.57        8.63     16.02 o 
  19  11   4      126.04      171.22     25.06 o 
  21  11   4       29.39       10.87     32.66 o 
 -24  12   4        5.56        8.95     23.99 o 
 -22  12   4      262.61      211.99     28.62 o 
 -20  12   4       91.42      122.97     24.14 o 
 -18  12   4      560.14      625.05     35.58 o 
 -16  12   4       26.48       26.80     13.29 o 
 -14  12   4      183.87      187.35     18.03 o 
 -12  12   4       33.96       19.79     12.15 o 
 -10  12   4      343.21      378.66     21.95 o 
  -8  12   4       19.19       -3.07      8.63 o 
  -6  12   4       55.67       29.78     10.33 o 
  -4  12   4       56.44       69.73     11.07 o 
  -2  12   4       30.85       24.78      9.35 o 
   0  12   4     1819.67     1756.20     36.09 o 
   2  12   4     1724.74     1615.63     34.79 o 
   4  12   4     1556.40     1485.09     39.11 o 
   6  12   4      151.37      157.43     14.53 o 
   8  12   4      599.89      620.27     26.88 o 
  10  12   4       87.12       79.18     14.13 o 
  12  12   4        0.05       -9.51     11.23 o 
  14  12   4      380.29      430.55     31.26 o 
  16  12   4       71.44      105.07     19.31 o 
  18  12   4       27.03       32.72     17.09 o 
  20  12   4      128.61      168.31     31.20 o 
 -23  13   4      190.24      190.63     38.25 o 
 -21  13   4      233.96      302.30     31.98 o 
 -19  13   4       94.06       93.30     26.63 o 
 -17  13   4      664.27      669.38     34.51 o 
 -15  13   4       12.45        1.19     12.99 o 
 -13  13   4      180.74      214.56     19.20 o 
 -11  13   4       13.45       19.54     11.99 o 
  -9  13   4      232.05      212.13     17.70 o 
  -7  13   4      517.46      510.57     28.45 o 
  -5  13   4        0.08       -8.54      8.54 o 
  -3  13   4      395.61      396.33     20.53 o 
  -1  13   4       17.40       15.78      9.47 o 
   1  13   4     2111.91     2140.89     42.52 o 
   3  13   4       78.05       59.91     12.33 o 
   5  13   4       27.82       15.50     10.28 o 
   7  13   4       11.56       14.71     11.17 o 
   9  13   4       84.89       63.52     13.49 o 
  11  13   4      412.78      483.11     28.78 o 
  13  13   4      146.31      121.38     20.33 o 
  15  13   4       51.82       40.90     18.05 o 
  17  13   4       20.41       16.46     17.22 o 
  19  13   4      132.99      208.33     50.21 o 
 -22  14   4       22.96       32.41     40.44 o 
 -20  14   4       13.83      -11.97     18.73 o 
 -18  14   4      307.43      287.17     29.73 o 
 -16  14   4       28.58       27.09     16.45 o 
 -14  14   4      330.25      315.01     23.35 o 
 -12  14   4       26.57       -1.73     12.76 o 
 -10  14   4       18.21       12.05     12.36 o 
  -8  14   4      772.12      742.39     32.97 o 
  -6  14   4      166.72      163.29     16.06 o 
  -4  14   4      810.64      787.85     28.35 o 
  -2  14   4      228.07      230.63     17.37 o 
   0  14   4        5.08        7.67      9.97 o 
   2  14   4        4.63       -1.11      9.74 o 
   4  14   4       78.51       56.60     13.17 o 
   6  14   4       54.95       55.26     13.14 o 
   8  14   4       28.11       10.72     11.70 o 
  10  14   4      479.86      583.35     31.44 o 
  12  14   4      232.65      256.10     27.14 o 
  14  14   4     1514.25     1462.25     56.99 o 
  16  14   4      349.25      334.05     41.95 o 
 -19  15   4        2.07       -2.71     19.69 o 
 -17  15   4        0.94       -3.88     17.16 o 
 -15  15   4       11.19       -5.04     15.99 o 
 -13  15   4      256.54      196.79     29.82 o 
 -11  15   4      218.37      211.77     21.21 o 
  -9  15   4       14.16       -3.53     11.85 o 
  -7  15   4     1747.01     1586.84     40.77 o 
  -5  15   4       71.60       38.74     12.32 o 
  -3  15   4       33.42       24.45     12.17 o 
  -1  15   4       60.59       71.96     13.68 o 
   1  15   4       47.06       39.83     12.35 o 
   3  15   4       37.33       21.72     12.31 o 
   5  15   4        0.49       -9.58     11.39 o 
   7  15   4       61.83       51.73     14.69 o 
   9  15   4        0.03        0.94     14.57 o 
  11  15   4        4.06       -0.56     16.76 o 
  13  15   4       18.83        2.86     18.05 o 
  15  15   4        0.35        6.54     20.18 o 
 -18  16   4      290.71      301.10     38.90 o 
 -16  16   4       75.99       84.84     21.33 o 
 -14  16   4      248.99      333.39     29.25 o 
 -12  16   4      217.06      240.66     25.39 o 
 -10  16   4        8.36      -15.12     15.12 o 
  -8  16   4      475.61      382.42     29.11 o 
  -6  16   4       25.47        0.23     12.79 o 
  -4  16   4       57.47       44.58     13.83 o 
  -2  16   4      225.12      230.06     19.67 o 
   0  16   4        0.92      -11.30     11.30 o 
   2  16   4      243.16      276.10     22.11 o 
   4  16   4       49.86       55.37     16.72 o 
   6  16   4       57.39       45.60     17.39 o 
   8  16   4      199.32      198.39     22.47 o 
  10  16   4       20.67       -0.72     16.09 o 
  12  16   4      765.64      780.29     45.48 o 
  14  16   4       90.33      104.02     33.63 o 
 -15  17   4       88.74       62.63     21.85 o 
 -13  17   4       63.33       29.34     19.44 o 
 -11  17   4       86.53       97.45     21.49 o 
  -9  17   4        0.01      -15.04     15.04 o 
  -7  17   4        4.57      -14.79     14.79 o 
  -5  17   4       12.34        9.41     15.00 o 
  -3  17   4        8.11      -13.67     13.67 o 
  -1  17   4       92.21       85.48     18.12 o 
   1  17   4        5.42       -4.89     17.50 o 
   3  17   4       47.39       22.35     15.76 o 
   5  17   4       73.89       74.26     17.95 o 
   7  17   4      193.24      188.24     23.77 o 
   9  17   4       26.99        2.11     18.19 o 
  11  17   4      155.14      170.76     44.29 o 
 -12  18   4       17.82       10.90     18.75 o 
 -10  18   4        0.47      -16.97     16.97 o 
  -8  18   4        3.60      -16.06     16.81 o 
  -6  18   4        3.80      -14.22     16.33 o 
  -4  18   4       84.19       59.31     19.88 o 
  -2  18   4        9.83       -8.65     15.50 o 
   0  18   4      107.60      103.02     19.86 o 
   2  18   4        0.15       -7.97     15.25 o 
   4  18   4        0.49      -21.33     21.33 o 
   6  18   4      123.90      112.07     21.19 o 
   8  18   4       43.71       33.94     19.57 o 
  -9  19   4       19.86       21.66     32.11 o 
  -7  19   4        0.20      -17.42     17.42 o 
  -5  19   4       23.68       13.50     19.21 o 
  -3  19   4        0.19       -7.98     16.98 o 
  -1  19   4       86.95       76.96     20.05 o 
   1  19   4        1.57        2.81     19.01 o 
   3  19   4       21.09       -3.34     19.65 o 
   5  19   4       53.32       63.55     42.50 o 
 -29   1   5       16.86       38.77     18.67 o 
 -27   1   5       65.54       63.84     17.80 o 
 -25   1   5      271.89      257.02     24.75 o 
 -23   1   5        0.11      -11.11     11.11 o 
 -21   1   5      108.76      122.41     16.67 o 
 -19   1   5      128.52      116.21     14.12 o 
 -17   1   5        0.31       -4.85      8.14 o 
 -15   1   5      150.86      123.10     17.46 o 
 -13   1   5      223.79      234.39     35.83 o 
 -11   1   5        0.38       -4.20      7.03 o 
  -9   1   5      233.37      268.89     10.51 o 
  -7   1   5      858.43      803.60     13.83 o 
  -5   1   5      344.95      323.75     16.88 o 
  -3   1   5        8.60        6.48      6.48 o 
  -1   1   5       43.49       64.91     11.24 o 
   1   1   5      945.17      945.00     17.49 o 
   3   1   5      957.10      827.62     16.17 o 
   5   1   5     2169.50     2098.19     35.68 o 
   7   1   5      256.26      285.07     19.35 o 
   9   1   5      539.48      513.04     25.35 o 
  11   1   5       86.68       90.29     15.27 o 
  13   1   5      338.47      321.45     17.49 o 
  15   1   5      100.99      104.37     15.17 o 
  17   1   5      233.78      211.39     16.74 o 
  19   1   5      981.87     1159.69     62.40 o 
  21   1   5        5.74        4.26     13.76 o 
  23   1   5      152.51      165.96     20.26 o 
 -28   2   5        7.39       28.71     17.43 o 
 -26   2   5        9.41       -6.27     13.92 o 
 -24   2   5        0.24      -11.97     11.97 o 
 -22   2   5      163.78      182.58     17.80 o 
 -20   2   5      323.99      384.67     30.83 o 
 -18   2   5       32.57       45.75      8.99 o 
 -16   2   5     1706.81     1743.07     34.80 o 
 -14   2   5       39.54       35.04     12.18 o 
 -12   2   5       92.91      136.01     15.33 o 
 -10   2   5     1735.96     1654.57     40.82 o 
  -8   2   5        1.89        0.63      4.79 o 
  -6   2   5        9.34        8.16      4.92 o 
  -4   2   5      318.71      345.06     13.11 o 
  -2   2   5      193.97      278.37     12.44 o 
   0   2   5     2072.94     2061.86     31.46 o 
   2   2   5     1658.30     1590.35     23.35 o 
   4   2   5      182.60      195.03     10.61 o 
   6   2   5     2061.98     1817.26     86.80 o 
   8   2   5     2041.85     2059.92     46.12 o 
  10   2   5     2936.44     2943.29     60.43 o 
  12   2   5        5.07        9.29      8.76 o 
  14   2   5      419.61      446.87     29.06 o 
  16   2   5      270.05      300.73     18.72 o 
  18   2   5      283.24      327.50     20.97 o 
  20   2   5       88.25      118.49     16.66 o 
  22   2   5        1.69       12.04     14.22 o 
 -29   3   5       73.21       87.10     25.13 o 
 -27   3   5      218.36      201.68     22.58 o 
 -25   3   5       24.21       38.71     15.24 o 
 -23   3   5      109.45      116.87     16.73 o 
 -21   3   5      229.83      221.19     35.80 o 
 -19   3   5        0.07       11.69      8.69 o 
 -17   3   5      518.59      600.36     29.75 o 
 -15   3   5     1126.58     1163.74     29.04 o 
 -13   3   5      767.74      812.07     30.90 o 
 -11   3   5      714.80      622.17     52.23 o 
  -9   3   5      781.26      743.01     19.11 o 
  -7   3   5       34.24       48.35      5.94 o 
  -5   3   5       81.87       87.45      7.08 o 
  -3   3   5     1033.90     1039.83     23.95 o 
  -1   3   5      285.20      320.53     18.90 o 
   1   3   5      505.36      533.48     13.84 o 
   3   3   5       34.46       37.12      6.78 o 
   5   3   5     3606.20     3483.16     61.83 o 
   7   3   5        0.39       -4.26      7.97 o 
   9   3   5     1327.44     1300.76     53.63 o 
  11   3   5     1640.85     1557.50     35.17 o 
  13   3   5      520.31      571.30     28.99 o 
  15   3   5      301.11      300.72     21.59 o 
  17   3   5       38.56       16.79     11.17 o 
  19   3   5        0.88        3.98     11.93 o 
  21   3   5      104.27       82.73     16.30 o 
  23   3   5      318.31      353.73     25.78 o 
 -28   4   5        0.74       -6.44     15.80 o 
 -26   4   5      191.57      172.73     20.93 o 
 -24   4   5       49.83       77.03     17.05 o 
 -22   4   5       51.34       62.15     14.06 o 
 -20   4   5       13.89       12.52     10.74 o 
 -18   4   5        6.66       -5.07     10.74 o 
 -16   4   5       39.83       69.09     12.62 o 
 -14   4   5       11.95       10.02      6.95 o 
 -12   4   5        0.18        7.88      9.76 o 
 -10   4   5        0.21        0.85      7.87 o 
  -8   4   5       66.45       49.06      7.40 o 
  -6   4   5       40.52       30.08      5.75 o 
  -4   4   5      324.52      342.13     13.73 o 
  -2   4   5      388.03      373.91     17.09 o 
   0   4   5      242.51      282.44     10.25 o 
   2   4   5     1490.37     1484.69     28.39 o 
   4   4   5      142.01      131.19     25.76 o 
   6   4   5      432.38      490.22     23.10 o 
   8   4   5      810.53      756.35     26.14 o 
  10   4   5       12.47        8.05      8.91 o 
  12   4   5        9.67       -2.00      9.32 o 
  14   4   5      894.58      880.97     44.14 o 
  16   4   5      331.25      320.39     22.27 o 
  18   4   5       41.83       55.46     13.15 o 
  20   4   5      330.13      391.01     24.20 o 
  22   4   5        3.41        8.76     14.52 o 
 -27   5   5       25.05       39.91     16.69 o 
 -25   5   5       51.01       65.40     16.18 o 
 -23   5   5       42.25       52.76     13.99 o 
 -21   5   5      369.45      373.12     24.20 o 
 -19   5   5       47.91       53.63     10.74 o 
 -17   5   5      170.51      174.22     17.83 o 
 -15   5   5      290.07      350.65     21.60 o 
 -13   5   5      242.94      266.02     13.61 o 
 -11   5   5       14.32       21.87      9.97 o 
  -9   5   5      568.55      613.91     24.12 o 
  -7   5   5        5.48       -1.66      6.93 o 
  -5   5   5       10.91        7.65      5.57 o 
  -3   5   5      250.85      295.43     11.73 o 
  -1   5   5      320.33      388.98     14.20 o 
   1   5   5      390.72      404.76     27.34 o 
   3   5   5       37.98       32.13      8.11 o 
   5   5   5       35.49       38.21     10.12 o 
   7   5   5       53.50       56.41      8.15 o 
   9   5   5      120.43       96.51     13.64 o 
  11   5   5      167.24      145.50     14.87 o 
  13   5   5      298.49      269.61     19.85 o 
  15   5   5       80.63       70.15     12.11 o 
  17   5   5      481.14      523.20     26.33 o 
  19   5   5       10.30       -7.74     12.14 o 
  21   5   5      559.19      614.91     30.70 o 
  23   5   5      198.11      188.39     24.27 o 
 -28   6   5       16.66       -2.58     20.27 o 
 -26   6   5        2.06       13.58     14.83 o 
 -24   6   5       29.33       33.66     14.25 o 
 -22   6   5        3.19        5.29     11.85 o 
 -20   6   5      112.65      117.42     14.27 o 
 -18   6   5       99.05      102.54     16.49 o 
 -16   6   5       29.16       20.49     12.05 o 
 -14   6   5      524.45      549.74     25.43 o 
 -12   6   5      232.66      219.15     15.18 o 
 -10   6   5       55.85       65.82      9.30 o 
  -8   6   5      368.91      375.12     19.39 o 
  -6   6   5        1.97        1.89      6.97 o 
  -4   6   5      205.53      180.35     23.32 o 
  -2   6   5       16.85       12.55      5.55 o 
   0   6   5      167.52      231.94     26.02 o 
   2   6   5      846.11      876.59     23.49 o 
   4   6   5      309.31      345.20     20.05 o 
   6   6   5      161.43      194.48     18.52 o 
   8   6   5      977.98      947.93     26.76 o 
  10   6   5       57.82       70.03     12.19 o 
  12   6   5      130.03      121.59     17.36 o 
  14   6   5      535.80      502.82     27.55 o 
  16   6   5       65.15       66.93     12.09 o 
  18   6   5      126.01      116.39     15.59 o 
  20   6   5       16.64       38.56     14.46 o 
  22   6   5      500.92      541.80     30.12 o 
 -27   7   5       70.65       51.03     20.33 o 
 -25   7   5        3.04       20.26     15.30 o 
 -23   7   5       17.26       -6.74     12.98 o 
 -21   7   5      148.68      159.57     16.97 o 
 -19   7   5      204.99      228.40     16.75 o 
 -17   7   5      289.22      271.52     32.33 o 
 -15   7   5      306.86      337.99     37.62 o 
 -13   7   5      742.69      791.10     36.05 o 
 -11   7   5       39.10       37.90      9.91 o 
  -9   7   5     2564.45     2664.17     49.64 o 
  -7   7   5       84.99      143.05     11.08 o 
  -5   7   5      125.76      145.52     13.53 o 
  -3   7   5        1.50       -4.85      7.63 o 
  -1   7   5      256.65      305.96     22.14 o 
   1   7   5      508.29      516.91     23.42 o 
   3   7   5      972.10      992.35     25.16 o 
   5   7   5     1121.40     1124.44     41.73 o 
   7   7   5      772.48      798.47     31.02 o 
   9   7   5     2511.62     2311.04     53.62 o 
  11   7   5        1.43        1.64      9.73 o 
  13   7   5      482.33      543.32     30.33 o 
  15   7   5        0.19       -2.16     11.07 o 
  17   7   5        1.23       -4.57     10.57 o 
  19   7   5        6.07       14.25     12.83 o 
  21   7   5      160.74      197.98     20.68 o 
 -26   8   5        9.00       14.39     17.33 o 
 -24   8   5        8.24       25.93     14.62 o 
 -22   8   5      238.19      265.03     21.51 o 
 -20   8   5        9.15        2.87     11.34 o 
 -18   8   5        0.67       -0.57      8.79 o 
 -16   8   5       93.92       91.64     23.93 o 
 -14   8   5      294.31      309.85     21.39 o 
 -12   8   5       81.23       56.18     17.91 o 
 -10   8   5       89.95       95.42     13.07 o 
  -8   8   5      467.09      514.41     21.80 o 
  -6   8   5      155.58      177.37     13.21 o 
  -4   8   5      329.42      351.36     14.89 o 
  -2   8   5       63.64       49.12      8.98 o 
   0   8   5       86.08      100.59     10.85 o 
   2   8   5      354.29      388.75     22.11 o 
   4   8   5     1134.16     1146.98     45.87 o 
   6   8   5      799.11      819.11     30.17 o 
   8   8   5     1215.35     1232.04     34.84 o 
  10   8   5      113.63      135.31     16.71 o 
  12   8   5      517.75      557.52     32.89 o 
  14   8   5      169.65      171.68     22.26 o 
  16   8   5       55.84       69.80     12.81 o 
  18   8   5       11.45       14.81     12.60 o 
  20   8   5        0.14        7.78     13.81 o 
 -25   9   5       49.92       58.08     18.42 o 
 -23   9   5       33.39       27.88     14.37 o 
 -21   9   5      923.81      940.45     39.41 o 
 -19   9   5       78.02       48.91     19.98 o 
 -17   9   5      637.68      726.65     37.67 o 
 -15   9   5        0.35        7.30     13.11 o 
 -13   9   5      234.98      269.72     20.78 o 
 -11   9   5      481.02      541.29     26.43 o 
  -9   9   5      149.44      147.06     15.47 o 
  -7   9   5      333.50      356.40     22.11 o 
  -5   9   5      360.70      415.69     20.00 o 
  -3   9   5      533.62      569.51     22.08 o 
  -1   9   5      429.53      484.73     21.43 o 
   1   9   5     1816.29     1839.21     43.55 o 
   3   9   5      112.33      115.74     15.04 o 
   5   9   5      293.11      288.58     25.65 o 
   7   9   5       94.12       90.48     15.78 o 
   9   9   5      103.43      133.08     16.49 o 
  11   9   5       94.91       99.09     16.43 o 
  13   9   5      989.17      974.30     43.31 o 
  15   9   5      121.63      152.49     14.82 o 
  17   9   5      800.34      819.73     29.21 o 
  19   9   5        4.56        7.11     14.90 o 
 -24  10   5        7.64        6.96     16.06 o 
 -22  10   5       75.50       80.61     16.53 o 
 -20  10   5        0.00      -11.83     11.83 o 
 -18  10   5      195.20      198.29     25.95 o 
 -16  10   5       22.04       20.38     15.49 o 
 -14  10   5       30.87       24.56     14.42 o 
 -12  10   5      342.34      383.83     29.83 o 
 -10  10   5      110.55      102.34     15.39 o 
  -8  10   5       23.01       20.00     11.12 o 
  -6  10   5      533.19      582.13     25.18 o 
  -4  10   5      476.56      490.23     23.45 o 
  -2  10   5      498.99      559.74     24.38 o 
   0  10   5       32.96       10.55      9.46 o 
   2  10   5       14.91      -10.54     10.54 o 
   4  10   5     1525.06     1447.07     38.44 o 
   6  10   5      320.93      358.27     22.91 o 
   8  10   5       80.54       51.24     15.58 o 
  10  10   5      115.18       99.78     18.05 o 
  12  10   5      192.24      161.82     22.16 o 
  14  10   5      375.43      342.17     27.26 o 
  16  10   5       73.53       75.51     14.38 o 
  18  10   5      211.28      285.72     29.79 o 
 -23  11   5       81.27      104.14     19.94 o 
 -21  11   5      288.70      337.25     24.53 o 
 -19  11   5     1524.18     1464.14     41.16 o 
 -17  11   5       24.05       34.23     17.49 o 
 -15  11   5      186.79      227.05     21.80 o 
 -13  11   5      674.70      730.55     37.17 o 
 -11  11   5      307.62      374.58     24.69 o 
  -9  11   5      196.95      214.01     19.17 o 
  -7  11   5       23.17       15.55     11.90 o 
  -5  11   5        4.74        5.74      9.96 o 
  -3  11   5       78.04       97.06     13.53 o 
  -1  11   5      940.88      961.90     30.13 o 
   1  11   5      327.44      346.26     21.34 o 
   3  11   5      930.53      988.78     32.53 o 
   5  11   5      306.88      254.77     22.99 o 
   7  11   5      319.63      318.38     29.61 o 
   9  11   5      202.35      245.13     22.52 o 
  11  11   5       38.23       38.84     18.15 o 
  13  11   5      192.42      256.97     27.27 o 
  15  11   5       65.27       75.58     16.34 o 
  17  11   5        0.97       19.97     13.64 o 
  19  11   5       18.37       55.85     29.61 o 
 -22  12   5       10.31        4.87     16.60 o 
 -20  12   5       15.55       14.10     13.76 o 
 -18  12   5      487.09      457.43     33.39 o 
 -16  12   5      168.14      160.31     22.94 o 
 -14  12   5      330.27      267.96     26.78 o 
 -12  12   5      261.15      233.13     25.84 o 
 -10  12   5       13.21       21.80     15.42 o 
  -8  12   5       18.97       -5.02     12.75 o 
  -6  12   5       47.65       24.50     12.10 o 
  -4  12   5      367.35      352.10     22.30 o 
  -2  12   5     1679.41     1698.03     40.79 o 
   0  12   5      173.51      179.02     22.04 o 
   2  12   5      151.12      120.14     16.01 o 
   4  12   5     1781.42     1625.23     41.23 o 
   6  12   5       40.17       41.64     16.23 o 
   8  12   5       44.47       32.15     16.37 o 
  10  12   5      128.95      104.58     22.09 o 
  12  12   5     1314.91     1327.68     55.80 o 
  14  12   5       22.51       10.90     17.03 o 
  16  12   5      104.89      107.72     28.67 o 
 -21  13   5        2.58        7.26     15.93 o 
 -19  13   5      137.55      112.14     19.64 o 
 -17  13   5      310.86      271.11     19.52 o 
 -15  13   5        5.75      -13.80     15.29 o 
 -13  13   5       47.92       31.36     16.22 o 
 -11  13   5      100.61       81.10     17.38 o 
  -9  13   5        7.74        0.41     13.03 o 
  -7  13   5       92.73       77.00     16.96 o 
  -5  13   5        4.40       -8.03     11.64 o 
  -3  13   5        0.01        6.86     11.71 o 
  -1  13   5      634.72      677.84     32.26 o 
   1  13   5        2.06       -7.40     11.73 o 
   3  13   5      503.38      476.71     27.33 o 
   5  13   5      203.45      201.84     20.17 o 
   7  13   5      211.39      202.09     24.22 o 
   9  13   5        3.46        8.20     16.38 o 
  11  13   5      166.42      182.82     25.09 o 
  13  13   5       11.41      -13.64     16.54 o 
  15  13   5        4.18        3.79     21.79 o 
 -20  14   5       11.70        3.60     24.40 o 
 -18  14   5      189.24      173.32     20.07 o 
 -16  14   5      170.23      142.96     22.38 o 
 -14  14   5       22.93        4.65     16.84 o 
 -12  14   5       37.03       14.61     16.10 o 
 -10  14   5      213.58      211.27     23.26 o 
  -8  14   5       39.06       36.39     16.22 o 
  -6  14   5       33.38       10.71     14.74 o 
  -4  14   5        2.26       -5.48     13.15 o 
  -2  14   5       30.08       22.79     13.56 o 
   0  14   5        2.77      -11.76     11.76 o 
   2  14   5       48.47       48.85     15.10 o 
   4  14   5       90.57      111.83     17.62 o 
   6  14   5        0.11        3.50     16.01 o 
   8  14   5        7.11       -1.04     16.82 o 
  10  14   5       50.02       27.92     19.66 o 
  12  14   5       60.85       37.68     23.63 o 
  14  14   5       41.98       11.23     26.96 o 
 -17  15   5        0.11      -21.84     21.84 o 
 -15  15   5      237.41      207.92     28.91 o 
 -13  15   5       45.22       43.40     18.03 o 
 -11  15   5       58.26       50.25     20.05 o 
  -9  15   5      479.19      515.87     33.77 o 
  -7  15   5       12.04       15.33     15.95 o 
  -5  15   5       34.99       31.98     16.17 o 
  -3  15   5      138.82      130.02     18.62 o 
  -1  15   5       35.91       47.82     15.34 o 
   1  15   5       10.35        6.95     13.76 o 
   3  15   5      212.19      219.56     22.23 o 
   5  15   5        0.68        1.95     15.07 o 
   7  15   5       39.75       33.52     20.28 o 
   9  15   5       58.45       49.27     21.62 o 
  11  15   5        4.91      -20.37     25.25 o 
  13  15   5       91.06      102.83     32.51 o 
 -16  16   5        7.20      -17.61     29.43 o 
 -14  16   5       35.26       22.77     22.31 o 
 -12  16   5        0.04      -17.70     19.51 o 
 -10  16   5       16.84        3.21     17.03 o 
  -8  16   5      160.48      111.74     20.72 o 
  -6  16   5       16.82       18.69     16.47 o 
  -4  16   5       24.54       16.54     16.09 o 
  -2  16   5        0.22      -12.36     13.79 o 
   0  16   5       30.66       39.72     16.30 o 
   2  16   5       30.56       -7.38     15.22 o 
   4  16   5       79.15       42.88     17.45 o 
   6  16   5       94.44      111.45     21.83 o 
   8  16   5      352.71      342.16     40.76 o 
  10  16   5        2.20       42.58     29.91 o 
 -13  17   5       72.48       58.99     33.69 o 
 -11  17   5       42.58       11.07     22.25 o 
  -9  17   5        7.48      -13.87     20.44 o 
  -7  17   5        3.22      -20.08     20.08 o 
  -5  17   5       44.70       17.05     19.15 o 
  -3  17   5       55.59       16.11     17.87 o 
  -1  17   5        5.89      -17.05     17.05 o 
   1  17   5      207.17      183.36     28.03 o 
   3  17   5        4.98       -6.10     18.82 o 
   5  17   5        6.82        6.49     20.77 o 
   7  17   5       59.43       57.72     30.77 o 
 -10  18   5        0.06       13.25     36.49 o 
  -8  18   5        3.06      -26.74     29.59 o 
  -6  18   5        6.27       -0.54     23.04 o 
  -4  18   5        0.35      -17.95     27.96 o 
  -2  18   5        7.66       -6.47     19.36 o 
   0  18   5       33.39       32.13     21.78 o 
   2  18   5       59.22       21.64     37.71 o 
   4  18   5       26.27       15.97     29.10 o 
 -28   0   6        0.73      -10.98     65.23 o 
 -26   0   6        7.56       18.48     35.36 o 
 -24   0   6       17.20        7.81     29.52 o 
 -22   0   6      159.29      166.74     37.90 o 
 -20   0   6       49.71       68.28     28.02 o 
 -18   0   6       30.42       15.51     20.62 o 
 -16   0   6       26.51       34.53     18.62 o 
 -14   0   6      343.92      353.80     36.32 o 
 -12   0   6     2674.99     2379.85     78.62 o 
 -10   0   6     6175.66     5783.48    150.58 o 
  -8   0   6      647.64      660.38     17.11 o 
  -6   0   6      493.25      432.79     19.40 o 
  -4   0   6      830.86      913.37     89.31 o 
  -2   0   6     1838.39     1803.60    141.09 o 
   0   0   6      133.52      154.56     19.87 o 
   2   0   6      442.55      434.41     21.56 o 
   4   0   6     1676.68     1744.37     54.80 o 
   6   0   6      669.89      638.80     37.98 o 
   8   0   6      415.82      429.90     34.11 o 
  10   0   6      592.60      536.43     67.41 o 
  12   0   6      739.71      728.51     50.72 o 
  14   0   6       16.64        1.15     20.62 o 
  16   0   6     1576.89     1619.54     74.21 o 
  18   0   6      118.89      126.47     33.31 o 
  20   0   6      282.75      251.17     43.92 o 
 -27   1   6      117.99      117.85     32.09 o 
 -25   1   6       99.62      101.46     27.72 o 
 -23   1   6       27.05        1.36     22.47 o 
 -21   1   6      141.30      123.81     23.93 o 
 -19   1   6       29.73       55.46     17.95 o 
 -17   1   6       24.49        2.48     14.00 o 
 -15   1   6     1141.39     1071.96     42.13 o 
 -13   1   6      232.02      225.62     20.07 o 
 -11   1   6     2359.23     2165.67     51.08 o 
  -9   1   6     1272.77     1164.20     26.14 o 
  -7   1   6      639.68      611.88     22.02 o 
  -5   1   6     1313.22     1350.40     29.59 o 
  -3   1   6     1088.67     1112.01     30.57 o 
  -1   1   6      380.57      379.82     15.79 o 
   1   1   6      163.20      139.23      7.18 o 
   3   1   6       88.70       93.68      9.68 o 
   5   1   6      285.73      289.41     17.71 o 
   7   1   6     2308.64     2241.27     48.35 o 
   9   1   6     1502.36     1443.66     39.11 o 
  11   1   6      779.81      793.94     35.58 o 
  13   1   6      390.96      391.78     28.19 o 
  15   1   6       73.50      101.03     19.82 o 
  17   1   6        7.09      -15.92     17.00 o 
  19   1   6      851.10      919.71     48.98 o 
  21   1   6      239.48      217.60     37.34 o 
 -28   2   6       87.09       90.70     22.07 o 
 -26   2   6        7.63      -12.98     15.40 o 
 -24   2   6       33.69       25.90     22.93 o 
 -22   2   6       74.18       62.04     22.06 o 
 -20   2   6      189.35      155.59     25.44 o 
 -18   2   6       53.84       60.75     17.42 o 
 -16   2   6        1.31       -9.95     12.04 o 
 -14   2   6      192.27      252.06     22.01 o 
 -12   2   6      759.54      793.52     30.81 o 
 -10   2   6      897.83      928.59     45.19 o 
  -8   2   6      171.92      195.90     11.14 o 
  -6   2   6        0.28       -5.56      7.43 o 
  -4   2   6       53.33       40.39      8.09 o 
  -2   2   6     1168.52     1192.37     26.01 o 
   0   2   6      341.45      370.94     17.13 o 
   2   2   6        0.69        0.77      7.27 o 
   4   2   6      109.56      122.17     12.40 o 
   6   2   6       60.23       52.22     15.01 o 
   8   2   6     1560.09     1460.70     38.51 o 
  10   2   6      742.64      779.64     34.59 o 
  12   2   6      553.26      537.82     31.24 o 
  14   2   6      121.27      114.52     19.90 o 
  16   2   6        0.94      -11.76     15.75 o 
  18   2   6       34.29       54.97     20.67 o 
  20   2   6      454.00      467.45     37.13 o 
 -27   3   6        0.03       -5.25     17.71 o 
 -25   3   6        5.30       -1.08     15.13 o 
 -23   3   6      196.66      201.19     18.36 o 
 -21   3   6       20.90       27.40     19.76 o 
 -19   3   6       12.95       18.50     16.09 o 
 -17   3   6       64.59       78.30     19.06 o 
 -15   3   6       20.57       39.51     13.33 o 
 -13   3   6      555.82      639.50     34.89 o 
 -11   3   6      355.75      392.38     23.83 o 
  -9   3   6      192.01      223.93     14.06 o 
  -7   3   6     1015.00     1005.42     21.38 o 
  -5   3   6     1161.22     1102.97     24.93 o 
  -3   3   6      159.30      187.03     14.75 o 
  -1   3   6     1612.04     1571.36     32.35 o 
   1   3   6        5.92        8.28      5.86 o 
   3   3   6       54.44       46.58     10.10 o 
   5   3   6       39.09       48.07     11.45 o 
   7   3   6        3.10       -4.41     10.92 o 
   9   3   6        0.58       -0.62     11.78 o 
  11   3   6       17.01       20.46     13.64 o 
  13   3   6       30.62       -3.29     13.77 o 
  15   3   6       12.55       22.71     16.27 o 
  17   3   6      166.40      162.54     24.98 o 
  19   3   6        7.84       -0.41     19.50 o 
  21   3   6      195.09      171.66     29.28 o 
 -26   4   6       19.64       22.27     18.16 o 
 -24   4   6        3.99       31.82     15.58 o 
 -22   4   6      431.75      422.72     35.43 o 
 -20   4   6      138.80      109.24     22.56 o 
 -18   4   6      102.25       94.36     20.01 o 
 -16   4   6       23.43       15.66     13.36 o 
 -14   4   6       23.71       12.86     12.48 o 
 -12   4   6       23.86        6.40     11.07 o 
 -10   4   6       37.28       32.30     10.80 o 
  -8   4   6        0.32        2.24      7.45 o 
  -6   4   6      110.77      134.72     10.99 o 
  -4   4   6      429.40      483.69     16.64 o 
  -2   4   6       83.38       80.25      9.76 o 
   0   4   6     2242.72     2266.47     35.10 o 
   2   4   6       30.72       41.22      8.77 o 
   4   4   6      430.29      464.70     23.08 o 
   6   4   6        5.75       -0.70      9.57 o 
   8   4   6      155.33      173.05     17.51 o 
  10   4   6      695.82      756.74     45.45 o 
  12   4   6      174.92      203.12     22.18 o 
  14   4   6      364.99      458.53     31.54 o 
  16   4   6      416.36      440.00     32.96 o 
  18   4   6      117.26       99.48     16.38 o 
  20   4   6        1.04       23.39     14.69 o 
 -27   5   6       56.09       54.71     21.21 o 
 -25   5   6       86.88       87.36     20.28 o 
 -23   5   6       85.47      115.87     20.30 o 
 -21   5   6       65.28       29.57     15.37 o 
 -19   5   6        0.56        1.63     16.02 o 
 -17   5   6       19.12       -3.03     13.29 o 
 -15   5   6      112.03      155.24     20.19 o 
 -13   5   6       19.35        7.31     12.04 o 
 -11   5   6      756.55      828.90     28.29 o 
  -9   5   6      206.72      216.16     16.86 o 
  -7   5   6      370.14      422.12     17.36 o 
  -5   5   6     2045.88     2075.99     33.27 o 
  -3   5   6      140.39      134.34     10.82 o 
  -1   5   6      593.90      622.10     17.68 o 
   1   5   6      514.00      465.05     17.86 o 
   3   5   6       20.22        6.40      9.23 o 
   5   5   6       56.73       42.01     11.02 o 
   7   5   6       13.05       11.77     16.41 o 
   9   5   6       94.23      104.40     16.11 o 
  11   5   6      979.29     1037.38     41.14 o 
  13   5   6      298.41      332.80     27.09 o 
  15   5   6       92.97       88.50     20.00 o 
  17   5   6     1054.89     1104.60     37.12 o 
  19   5   6       11.39       21.38     14.33 o 
 -26   6   6       18.03       17.47     19.23 o 
 -24   6   6      146.87      138.86     22.00 o 
 -22   6   6        0.77      -13.32     13.32 o 
 -20   6   6       56.26       67.76     14.74 o 
 -18   6   6        0.08        4.71     16.68 o 
 -16   6   6       53.11       33.48     17.60 o 
 -14   6   6        9.80        7.87     13.29 o 
 -12   6   6      291.78      286.36     23.80 o 
 -10   6   6      253.06      280.24     20.19 o 
  -8   6   6      398.85      438.58     23.06 o 
  -6   6   6      139.55      131.45     12.88 o 
  -4   6   6      315.85      385.76     18.68 o 
  -2   6   6       47.23       52.99      9.75 o 
   0   6   6      153.93      179.17     14.26 o 
   2   6   6        0.10       -8.96      8.96 o 
   4   6   6       64.23       89.19     12.81 o 
   6   6   6       12.05       22.89     11.37 o 
   8   6   6        4.21       -1.94     11.12 o 
  10   6   6      129.17      114.82     17.37 o 
  12   6   6        0.21        1.94     14.05 o 
  14   6   6      117.85      122.29     23.82 o 
  16   6   6       96.56      134.60     21.16 o 
  18   6   6      188.25      149.87     24.89 o 
  20   6   6      109.60      126.85     20.85 o 
 -25   7   6       82.23       78.29     21.23 o 
 -23   7   6       63.28       92.91     20.10 o 
 -21   7   6        4.01       -3.68     14.12 o 
 -19   7   6      222.15      259.10     21.77 o 
 -17   7   6        0.97        4.02      9.65 o 
 -15   7   6       51.78       38.98     16.47 o 
 -13   7   6       75.19       69.46     16.45 o 
 -11   7   6       17.33       11.23     12.66 o 
  -9   7   6      117.95       88.26     14.56 o 
  -7   7   6       13.25        6.31     10.39 o 
  -5   7   6        0.02        8.69      9.19 o 
  -3   7   6       25.55       15.92      9.13 o 
  -1   7   6        8.55        8.89      8.27 o 
   1   7   6       26.08        8.52      9.54 o 
   3   7   6        4.34       -2.41      9.72 o 
   5   7   6      185.59      200.90     16.62 o 
   7   7   6      176.41      196.05     18.61 o 
   9   7   6        3.44       -8.27     11.98 o 
  11   7   6      344.94      347.97     27.17 o 
  13   7   6       62.88       43.41     11.93 o 
  15   7   6      196.97      171.56     18.58 o 
  17   7   6        4.03       22.61     16.21 o 
  19   7   6        0.03       22.82     20.68 o 
 -24   8   6       59.34       66.74     21.50 o 
 -22   8   6        5.42        1.63     22.31 o 
 -20   8   6      106.85       87.59     18.30 o 
 -18   8   6      182.62      168.88     19.09 o 
 -16   8   6      467.15      472.51     24.25 o 
 -14   8   6       12.79       -6.50     13.98 o 
 -12   8   6      171.08      212.18     20.94 o 
 -10   8   6        0.26        0.93     11.81 o 
  -8   8   6        2.64        0.15     11.55 o 
  -6   8   6      155.19      193.12     23.40 o 
  -4   8   6       10.08       15.63     10.26 o 
  -2   8   6       88.60       96.34     13.24 o 
   0   8   6       13.17       16.57     12.20 o 
   2   8   6       81.02       88.37     14.21 o 
   4   8   6       52.92       34.66     12.52 o 
   6   8   6       24.95       17.00     15.23 o 
   8   8   6        9.02        2.31     11.39 o 
  10   8   6        2.50       -7.93     11.91 o 
  12   8   6      150.06      145.06     16.16 o 
  14   8   6       96.78       90.13     15.91 o 
  16   8   6       32.39       11.35     14.42 o 
  18   8   6      421.28      452.59     30.28 o 
 -23   9   6      200.12      175.31     25.08 o 
 -21   9   6       46.08       34.25     17.46 o 
 -19   9   6      189.86      243.48     24.96 o 
 -17   9   6       13.50       19.71     13.81 o 
 -15   9   6        6.48       12.30     12.43 o 
 -13   9   6      187.58      210.48     17.23 o 
 -11   9   6      469.76      494.22     30.06 o 
  -9   9   6      372.51      403.61     26.51 o 
  -7   9   6     1652.23     1724.79     58.10 o 
  -5   9   6      114.27      138.70     16.00 o 
  -3   9   6     1249.16     1250.31     34.69 o 
  -1   9   6      289.90      273.08     20.12 o 
   1   9   6      112.83      117.77     28.64 o 
   3   9   6       57.04       47.35     12.36 o 
   5   9   6      422.16      470.93     33.08 o 
   7   9   6       30.82       29.45      9.83 o 
   9   9   6       92.24       88.06     18.15 o 
  11   9   6       32.76       23.41     11.36 o 
  13   9   6      318.01      326.38     22.10 o 
  15   9   6      454.32      484.91     27.86 o 
  17   9   6       28.07       31.56     15.73 o 
 -24  10   6      215.73      328.52     81.77 o 
 -22  10   6      312.08      280.49     28.78 o 
 -20  10   6       96.96       92.87     20.97 o 
 -18  10   6      237.64      274.05     26.30 o 
 -16  10   6       41.47       42.75     16.05 o 
 -14  10   6      136.54      176.85     19.21 o 
 -12  10   6      117.09      117.27     19.14 o 
 -10  10   6       97.70       88.32     13.08 o 
  -8  10   6       17.59       -3.62     12.52 o 
  -6  10   6      266.61      255.24     22.49 o 
  -4  10   6       36.87       45.70     13.01 o 
  -2  10   6      418.52      465.37     26.16 o 
   0  10   6        0.90       -1.54     11.28 o 
   2  10   6     2007.19     1922.33     48.13 o 
   4  10   6      345.97      341.44     22.92 o 
   6  10   6      197.72      177.92     22.94 o 
   8  10   6        0.00       38.39     15.20 o 
  10  10   6        0.15       -3.22     12.21 o 
  12  10   6      156.72      128.74     17.94 o 
  14  10   6       18.50        4.27     14.11 o 
  16  10   6        0.07       22.07     15.78 o 
 -21  11   6       48.26        5.41     18.33 o 
 -19  11   6       43.46       46.43     19.35 o 
 -17  11   6       29.34       33.68     16.63 o 
 -15  11   6       21.99       19.91     15.23 o 
 -13  11   6        2.18       -6.36     12.17 o 
 -11  11   6       15.53       -4.69     11.82 o 
  -9  11   6        4.26       12.53     14.43 o 
  -7  11   6       82.08       75.13     14.11 o 
  -5  11   6      170.00      190.22     16.48 o 
  -3  11   6     1152.04     1160.88     39.64 o 
  -1  11   6      203.85      241.64     21.31 o 
   1  11   6      199.43      195.98     23.23 o 
   3  11   6        1.91        0.81     13.78 o 
   5  11   6        0.58      -13.41     13.41 o 
   7  11   6        1.19       -0.93     13.31 o 
   9  11   6       40.25       73.18     17.49 o 
  11  11   6       38.12       24.20     18.19 o 
  13  11   6       16.55       10.45     15.40 o 
  15  11   6       45.22       78.42     18.97 o 
 -20  12   6       65.79       45.54     20.83 o 
 -18  12   6      402.77      380.78     31.64 o 
 -16  12   6        6.02        4.40     17.80 o 
 -14  12   6      233.44      286.25     25.26 o 
 -12  12   6        5.41      -12.74     12.74 o 
 -10  12   6      177.98      202.97     19.76 o 
  -8  12   6       13.07        0.53     11.81 o 
  -6  12   6      140.16      122.40     16.37 o 
  -4  12   6      270.11      325.54     22.38 o 
  -2  12   6      489.90      490.29     30.15 o 
   0  12   6      928.33      994.38     58.31 o 
   2  12   6       22.36       16.99     14.62 o 
   4  12   6       18.89       13.49     15.49 o 
   6  12   6        7.55      -14.13     14.13 o 
   8  12   6       77.84       57.49     19.25 o 
  10  12   6      135.48      145.94     21.31 o 
  12  12   6       41.01       33.06     17.96 o 
  14  12   6        4.04        0.19     15.58 o 
 -19  13   6      112.92       68.69     22.10 o 
 -17  13   6        8.71       -2.88     18.29 o 
 -15  13   6      176.00      145.25     22.72 o 
 -13  13   6        6.28       22.71     16.06 o 
 -11  13   6       49.72       46.25     16.91 o 
  -9  13   6       58.84       51.17     15.45 o 
  -7  13   6      101.20       81.38     17.91 o 
  -5  13   6      324.34      358.14     24.66 o 
  -3  13   6       94.96      112.40     16.11 o 
  -1  13   6      708.08      696.85     36.78 o 
   1  13   6        1.91       17.63     15.45 o 
   3  13   6        2.12        7.36     18.98 o 
   5  13   6        0.08      -12.89     14.97 o 
   7  13   6        4.21       19.73     17.61 o 
   9  13   6      635.10      735.22     46.16 o 
  11  13   6        3.05       -4.52     19.36 o 
  13  13   6      230.41      256.91     31.34 o 
 -18  14   6       51.04       32.96     34.29 o 
 -16  14   6        8.32       17.48     19.39 o 
 -14  14   6       39.30       21.81     19.33 o 
 -12  14   6      372.24      369.88     31.28 o 
 -10  14   6      266.83      266.32     24.83 o 
  -8  14   6      363.79      391.24     27.52 o 
  -6  14   6       13.81      -12.12     14.18 o 
  -4  14   6       54.10       51.70     16.10 o 
  -2  14   6       36.64       16.84     14.01 o 
   0  14   6      142.55      146.30     23.75 o 
   2  14   6        6.98       21.24     17.50 o 
   4  14   6       18.57       10.98     17.47 o 
   6  14   6        5.97       12.70     18.64 o 
   8  14   6       21.00       34.17     20.61 o 
  10  14   6      152.20      136.82     25.43 o 
 -15  15   6        2.63      -13.16     19.27 o 
 -13  15   6      254.63      272.44     27.52 o 
 -11  15   6       24.43       -8.74     16.34 o 
  -9  15   6      129.96      114.58     21.03 o 
  -7  15   6       31.40       22.43     17.06 o 
  -5  15   6        0.38       -8.44     16.85 o 
  -3  15   6       27.71        9.24     15.93 o 
  -1  15   6       20.72       24.39     15.59 o 
   1  15   6       19.70       16.92     18.53 o 
   3  15   6        8.00       -8.51     17.71 o 
   5  15   6       26.68       41.04     20.47 o 
   7  15   6      450.87      480.27     37.34 o 
   9  15   6      253.85      265.40     41.12 o 
 -12  16   6      243.48      253.25     32.91 o 
 -10  16   6       25.03       16.55     18.78 o 
  -8  16   6      111.22       68.22     20.24 o 
  -6  16   6        5.65       -8.97     16.89 o 
  -4  16   6       14.03       29.14     17.96 o 
  -2  16   6       38.42       26.32     17.63 o 
   0  16   6        0.04       -4.61     15.91 o 
   2  16   6       79.51       48.33     21.91 o 
   4  16   6        0.43        0.75     21.10 o 
   6  16   6        6.98      -10.57     23.67 o 
  -9  17   6        4.73       19.24     39.09 o 
  -7  17   6        5.26      -25.57     25.57 o 
  -5  17   6       87.85       72.90     26.33 o 
  -3  17   6       11.06       -7.80     17.95 o 
  -1  17   6        9.33        3.80     22.61 o 
   1  17   6       43.55       71.77     27.26 o 
 -25   1   7        2.75       -1.99     23.51 o 
 -23   1   7       16.36        7.35     21.34 o 
 -21   1   7       11.31       10.41     18.89 o 
 -19   1   7       29.18       10.23     16.42 o 
 -17   1   7        8.54       13.25     14.25 o 
 -15   1   7       97.38       98.51     21.60 o 
 -13   1   7       28.97       20.74     17.58 o 
 -11   1   7      308.60      383.63     31.25 o 
  -9   1   7       82.06       73.70     11.21 o 
  -7   1   7      226.16      224.15     12.41 o 
  -5   1   7       21.23       12.38      8.14 o 
  -3   1   7        8.41        5.32      6.59 o 
  -1   1   7       42.44       34.29      6.60 o 
   1   1   7      614.09      564.61     29.93 o 
   3   1   7      413.07      434.19     21.39 o 
   5   1   7      660.89      689.31     27.76 o 
   7   1   7       27.98       26.06     12.79 o 
   9   1   7      484.02      546.54     29.93 o 
  11   1   7       79.20       75.71     17.34 o 
  13   1   7       59.37       57.95     18.15 o 
  15   1   7      208.66      230.73     26.81 o 
  17   1   7       20.89       12.81     19.94 o 
 -26   2   7       27.25       43.97     26.66 o 
 -24   2   7        4.81       14.86     23.00 o 
 -22   2   7       54.18       76.28     23.40 o 
 -20   2   7      178.96      162.13     24.87 o 
 -18   2   7        9.41       10.54     15.77 o 
 -16   2   7       33.93       30.82     21.99 o 
 -14   2   7      159.86      169.45     19.17 o 
 -12   2   7       30.79       10.01     11.34 o 
 -10   2   7      127.23      111.83     13.82 o 
  -8   2   7       12.06       10.91      8.19 o 
  -6   2   7       35.43       40.14     19.26 o 
  -4   2   7      386.75      454.62     26.16 o 
  -2   2   7       50.80       36.60     11.20 o 
   0   2   7      493.68      501.16     26.07 o 
   2   2   7       51.80       37.54     18.37 o 
   4   2   7      769.91      714.62     25.74 o 
   6   2   7      232.57      276.80     22.92 o 
   8   2   7      227.44      194.33     19.78 o 
  10   2   7      150.68      148.36     19.19 o 
  12   2   7       23.18       28.13     16.03 o 
  14   2   7      120.44       94.19     20.29 o 
  16   2   7      103.87       67.64     21.69 o 
  18   2   7        1.91       20.98     31.12 o 
 -25   3   7        0.90      -10.15     21.88 o 
 -23   3   7       13.14        8.12     20.22 o 
 -21   3   7      268.72      244.13     29.63 o 
 -19   3   7       89.62      121.79     22.33 o 
 -17   3   7      256.14      283.57     26.68 o 
 -15   3   7      515.33      541.50     32.35 o 
 -13   3   7      196.25      179.17     18.98 o 
 -11   3   7      108.62      119.75     15.76 o 
  -9   3   7        1.52       -5.00      8.61 o 
  -7   3   7       31.18       33.57      8.34 o 
  -5   3   7      348.30      356.51     25.65 o 
  -3   3   7      227.80      260.16     20.24 o 
  -1   3   7        6.57        2.57      7.40 o 
   1   3   7     1154.60     1045.87     42.19 o 
   3   3   7      119.47      114.87     13.25 o 
   5   3   7      261.59      284.06     22.85 o 
   7   3   7      378.47      376.87     40.74 o 
   9   3   7      774.46      841.96     35.76 o 
  11   3   7      203.85      173.43     21.32 o 
  13   3   7       19.36       -2.79     15.42 o 
  15   3   7      245.35      216.05     25.85 o 
  17   3   7       16.68       45.34     21.62 o 
 -24   4   7       35.18       26.26     23.75 o 
 -22   4   7       39.58       24.52     22.29 o 
 -20   4   7       31.44        3.76     17.75 o 
 -18   4   7       22.38       42.29     22.84 o 
 -16   4   7       23.57        4.10     16.12 o 
 -14   4   7        2.04      -13.31     19.71 o 
 -12   4   7       10.63       30.76     13.29 o 
 -10   4   7       10.91       17.34     11.27 o 
  -8   4   7       99.64      109.01     13.81 o 
  -6   4   7      136.18      136.39     11.58 o 
  -4   4   7       97.79      104.91     15.72 o 
  -2   4   7       47.79       44.51      7.86 o 
   0   4   7       19.17       26.90      8.92 o 
   2   4   7       11.68       18.55      9.34 o 
   4   4   7      232.93      266.33     19.02 o 
   6   4   7      145.00      142.59     16.36 o 
   8   4   7       20.74       13.79     13.03 o 
  10   4   7      453.66      443.44     28.64 o 
  12   4   7      233.91      247.24     27.26 o 
  14   4   7       13.09       12.27     17.52 o 
  16   4   7      301.44      339.73     31.36 o 
  18   4   7       34.73       31.10     39.15 o 
 -25   5   7       44.54       72.84     30.81 o 
 -23   5   7        4.74      -14.15     20.60 o 
 -21   5   7       38.64        0.79     19.50 o 
 -19   5   7       40.19       11.11     22.72 o 
 -17   5   7       42.01       71.13     17.71 o 
 -15   5   7       81.14       93.76     20.74 o 
 -13   5   7      249.83      307.18     24.38 o 
 -11   5   7       16.64       10.81     15.61 o 
  -9   5   7       17.14       27.47     11.00 o 
  -7   5   7        4.09        8.23      9.25 o 
  -5   5   7       15.23       13.82      8.21 o 
  -3   5   7       91.14       76.80     10.43 o 
  -1   5   7        0.03       -2.07      8.12 o 
   1   5   7       77.14       70.06     10.21 o 
   3   5   7        2.90        3.73     12.96 o 
   5   5   7       19.11       18.74     11.75 o 
   7   5   7        7.79       23.64     12.74 o 
   9   5   7      188.27      171.32     20.54 o 
  11   5   7       16.12       27.33     15.93 o 
  13   5   7       95.10       87.10     19.44 o 
  15   5   7       21.29       61.80     19.78 o 
  17   5   7       51.79       17.18     23.35 o 
 -24   6   7       33.26       45.68     25.39 o 
 -22   6   7       19.64       13.26     20.68 o 
 -20   6   7       13.05       37.37     20.06 o 
 -18   6   7       22.27       32.82     18.07 o 
 -16   6   7       19.69        7.59     15.36 o 
 -14   6   7      246.05      286.59     25.89 o 
 -12   6   7       19.61       19.24     16.51 o 
 -10   6   7       95.15       73.85     14.76 o 
  -8   6   7        5.37       -5.32      9.99 o 
  -6   6   7       14.84        2.02      9.31 o 
  -4   6   7       58.37       67.20     11.56 o 
  -2   6   7      179.39      215.52     15.05 o 
   0   6   7       21.22       13.82      9.83 o 
   2   6   7        6.58       -1.36     10.31 o 
   4   6   7      649.13      723.10     28.04 o 
   6   6   7        7.83       11.23     11.82 o 
   8   6   7      489.43      471.41     28.39 o 
  10   6   7       92.32      121.13     19.85 o 
  12   6   7        4.53       26.56     16.87 o 
  14   6   7      133.67       84.79     21.99 o 
  16   6   7       27.57       39.91     21.45 o 
 -23   7   7       19.21        8.58     22.95 o 
 -21   7   7       90.76       81.73     24.40 o 
 -19   7   7      149.39      194.23     26.90 o 
 -17   7   7       19.87       17.87     17.57 o 
 -15   7   7       56.22       34.50     17.24 o 
 -13   7   7      413.27      434.72     30.59 o 
 -11   7   7        0.19       -1.14     12.07 o 
  -9   7   7      370.23      355.32     23.17 o 
  -7   7   7       52.82       48.30     12.59 o 
  -5   7   7        2.75        0.96     10.11 o 
  -3   7   7      201.55      236.04     17.01 o 
  -1   7   7      316.39      353.77     18.15 o 
   1   7   7      533.78      542.83     28.65 o 
   3   7   7      893.66      921.59     31.28 o 
   5   7   7      314.06      333.35     21.38 o 
   7   7   7      308.56      310.14     23.42 o 
   9   7   7      240.35      219.07     22.45 o 
  11   7   7        1.44       -5.45     15.55 o 
  13   7   7       44.74       68.45     19.94 o 
  15   7   7        0.09       15.58     20.34 o 
 -22   8   7       48.44       31.75     23.75 o 
 -20   8   7        0.14      -13.99     20.16 o 
 -18   8   7       71.44       50.94     24.70 o 
 -16   8   7       65.01       71.52     21.71 o 
 -14   8   7      547.16      532.97     36.01 o 
 -12   8   7       62.28       48.88     16.36 o 
 -10   8   7        0.06       -1.53     12.37 o 
  -8   8   7        5.04       -7.75     11.54 o 
  -6   8   7       12.47        5.66     12.18 o 
  -4   8   7      210.34      220.45     17.80 o 
  -2   8   7       40.51       43.32     12.15 o 
   0   8   7       58.64       48.99     11.36 o 
   2   8   7      292.08      311.08     28.06 o 
   4   8   7      259.59      288.51     22.29 o 
   6   8   7        8.60       -1.24     13.12 o 
   8   8   7      976.20     1036.18     41.04 o 
  10   8   7        5.44       20.15     14.43 o 
  12   8   7      172.55      140.84     20.96 o 
  14   8   7        3.05        5.03     17.50 o 
 -21   9   7      133.98      157.72     30.74 o 
 -19   9   7        7.09        4.07     20.04 o 
 -17   9   7        0.01       18.48     18.05 o 
 -15   9   7        4.18       -5.75     17.18 o 
 -13   9   7       39.54       38.90     17.59 o 
 -11   9   7      327.86      303.68     34.82 o 
  -9   9   7       23.47        8.86     14.67 o 
  -7   9   7       79.69      103.75     22.79 o 
  -5   9   7      127.25      130.62     16.88 o 
  -3   9   7      296.41      270.00     28.71 o 
  -1   9   7       34.64       20.89     12.84 o 
   1   9   7        0.37       -6.67     11.86 o 
   3   9   7       66.75       64.43     14.38 o 
   5   9   7       66.95       57.52     16.04 o 
   7   9   7        4.84       21.40     16.96 o 
   9   9   7      208.51      220.09     24.90 o 
  11   9   7        3.23       41.84     16.62 o 
  13   9   7        3.19       15.18     17.69 o 
 -20  10   7        1.35      -13.09     22.11 o 
 -18  10   7       12.47        7.16     20.71 o 
 -16  10   7      111.36      135.98     26.57 o 
 -14  10   7        0.58       18.59     18.62 o 
 -12  10   7       85.97       93.77     24.76 o 
 -10  10   7       48.56       36.19     16.20 o 
  -8  10   7       14.79       -1.06     14.44 o 
  -6  10   7      261.34      303.60     25.11 o 
  -4  10   7      595.88      563.91     31.76 o 
  -2  10   7      382.81      395.06     25.81 o 
   0  10   7        0.68      -13.21     15.65 o 
   2  10   7       25.23       18.05     22.35 o 
   4  10   7        0.02        2.21     12.59 o 
   6  10   7       84.24       90.19     16.47 o 
   8  10   7        3.99       10.85     15.59 o 
  10  10   7       11.41       19.92     17.19 o 
  12  10   7       26.41       14.16     19.48 o 
 -19  11   7      179.57      160.88     31.10 o 
 -17  11   7      168.01      154.42     28.79 o 
 -15  11   7       45.79       60.41     22.36 o 
 -13  11   7       35.45       -3.10     18.46 o 
 -11  11   7      271.09      242.72     26.31 o 
  -9  11   7      146.10      155.02     21.56 o 
  -7  11   7      107.98      114.33     19.98 o 
  -5  11   7      155.27      120.97     19.68 o 
  -3  11   7        3.56        9.86     14.48 o 
  -1  11   7      722.79      779.12     36.40 o 
   1  11   7      152.34      156.45     19.96 o 
   3  11   7       60.79       55.89     16.48 o 
   5  11   7      210.69      244.17     30.09 o 
   7  11   7      201.42      233.79     22.53 o 
   9  11   7       10.57        8.10     15.94 o 
  11  11   7      181.18      168.24     22.99 o 
 -18  12   7       85.89       36.86     31.70 o 
 -16  12   7        0.30        5.08     21.92 o 
 -14  12   7        0.87        9.68     20.29 o 
 -12  12   7       10.82       22.40     27.67 o 
 -10  12   7       66.03       60.79     20.16 o 
  -8  12   7       66.89       75.47     18.95 o 
  -6  12   7      117.99      144.85     21.48 o 
  -4  12   7      693.52      723.63     41.89 o 
  -2  12   7       97.90      125.59     19.85 o 
   0  12   7        0.24      -13.92     13.92 o 
   2  12   7       29.57       13.49     15.57 o 
   4  12   7       10.67        4.29     15.99 o 
   6  12   7      181.81      157.64     23.33 o 
   8  12   7      268.72      305.81     29.17 o 
  10  12   7       10.63       19.62     20.16 o 
 -15  13   7       19.47       17.27     23.26 o 
 -13  13   7       15.70       23.58     21.90 o 
 -11  13   7        6.63      -17.34     18.35 o 
  -9  13   7        0.17      -13.37     17.60 o 
  -7  13   7      291.99      278.75     36.95 o 
  -5  13   7       34.33       32.10     17.90 o 
  -3  13   7       15.31       20.12     17.23 o 
  -1  13   7      593.27      581.05     37.40 o 
   1  13   7        0.15       -3.96     15.89 o 
   3  13   7      100.17      147.55     24.90 o 
   5  13   7       25.13       20.92     19.25 o 
   7  13   7       89.19      110.71     23.16 o 
 -14  14   7      114.70      113.89     35.73 o 
 -12  14   7        0.47        5.70     22.25 o 
 -10  14   7       11.64        6.89     20.71 o 
  -8  14   7       34.33       22.57     20.70 o 
  -6  14   7       31.98       26.21     19.95 o 
  -4  14   7        0.17      -20.45     20.58 o 
  -2  14   7       15.27      -17.59     17.59 o 
   0  14   7       59.05       52.86     19.81 o 
   2  14   7       12.60       29.96     19.06 o 
   4  14   7        0.06       -2.96     24.32 o 
   6  14   7       30.65       24.08     23.79 o 
 -11  15   7       37.50        2.03     28.58 o 
  -9  15   7       38.38       35.41     25.89 o 
  -7  15   7       24.03       25.40     22.18 o 
  -5  15   7        1.48        1.11     20.97 o 
  -3  15   7       58.80        9.80     21.24 o 
  -1  15   7        0.13       -4.48     24.27 o 
   1  15   7       20.65      -11.69     22.85 o 
   3  15   7       59.66       51.14     35.16 o 
 -24   0   8        8.63        2.15     49.18 o 
 -22   0   8       26.62       76.39     31.99 o 
 -20   0   8      102.49       59.37     34.38 o 
 -18   0   8      179.82      179.21     33.48 o 
 -16   0   8       58.49       16.03     21.56 o 
 -14   0   8        1.30      -18.33     18.33 o 
 -12   0   8      393.71      409.82     35.85 o 
 -10   0   8       90.39       77.29     17.95 o 
  -8   0   8      190.54      203.11     22.27 o 
  -6   0   8      242.87      194.84     22.34 o 
  -4   0   8      170.06      163.04     56.71 o 
  -2   0   8      787.87      762.74     65.17 o 
   0   0   8      803.63      771.24     30.54 o 
   2   0   8       31.54       33.51     16.58 o 
   4   0   8     1929.40     1768.36    116.84 o 
   6   0   8       49.01       25.40     20.17 o 
   8   0   8        0.03      -14.60     19.50 o 
  10   0   8       12.98      -10.26     28.75 o 
  12   0   8      230.11      234.33     36.28 o 
  14   0   8      323.45      313.17     43.71 o 
 -23   1   8        4.07       16.39     25.04 o 
 -21   1   8       12.80       14.13     18.95 o 
 -19   1   8       51.34       45.75     18.23 o 
 -17   1   8      376.55      309.58     28.03 o 
 -15   1   8     1558.46     1240.74     50.25 o 
 -13   1   8       62.54       41.84     14.09 o 
 -11   1   8      518.91      554.68     27.41 o 
  -9   1   8      232.72      227.96     23.98 o 
  -7   1   8      434.25      459.14     28.11 o 
  -5   1   8        0.56       14.80     10.61 o 
  -3   1   8      227.07      234.81     36.72 o 
  -1   1   8      104.67      126.22     14.85 o 
   1   1   8        0.72       -2.22      8.90 o 
   3   1   8      415.26      401.03     27.29 o 
   5   1   8      601.79      581.66     45.90 o 
   7   1   8     1183.05     1061.35     41.80 o 
   9   1   8        7.58        5.48     18.77 o 
  11   1   8      149.77      171.69     22.51 o 
  13   1   8       10.85       -3.23     18.58 o 
  15   1   8      625.76      712.92    131.60 o 
 -22   2   8        0.03      -19.33     19.33 o 
 -20   2   8        2.92        5.40     17.61 o 
 -18   2   8      106.99       96.73     33.81 o 
 -16   2   8       98.09       96.32     24.80 o 
 -14   2   8      159.26      164.13     29.25 o 
 -12   2   8       23.59        3.14     12.25 o 
 -10   2   8       52.39       39.12     24.19 o 
  -8   2   8       42.75       66.46     15.90 o 
  -6   2   8       67.25       62.66     14.70 o 
  -4   2   8        5.16       -7.37     11.11 o 
  -2   2   8        0.61        2.58     13.67 o 
   0   2   8       18.25       27.51     14.32 o 
   2   2   8      235.97      191.64     16.16 o 
   4   2   8       61.87       69.61     13.79 o 
   6   2   8        9.00        7.39     13.67 o 
   8   2   8       41.63       -8.45     14.45 o 
  10   2   8        1.07      -10.23     14.96 o 
  12   2   8       20.88       35.88     18.17 o 
  14   2   8       27.86       21.54     27.03 o 
 -23   3   8      114.03      128.85     39.08 o 
 -21   3   8       11.68       16.62     18.58 o 
 -19   3   8       66.49       96.76     23.13 o 
 -17   3   8       62.54       65.03     18.27 o 
 -15   3   8        2.99       -5.57     14.58 o 
 -13   3   8      384.63      372.33     26.05 o 
 -11   3   8      228.54      196.59     18.72 o 
  -9   3   8      133.97      125.67     14.42 o 
  -7   3   8       29.52       21.48     16.28 o 
  -5   3   8      497.40      510.37     31.25 o 
  -3   3   8      135.71      140.99     23.94 o 
  -1   3   8       26.95       33.54     27.80 o 
   1   3   8        0.04        4.44      9.16 o 
   3   3   8        9.88       -1.89     10.51 o 
   5   3   8      335.85      358.00     23.69 o 
   7   3   8       61.93        6.03     14.51 o 
   9   3   8       88.67       56.33     16.98 o 
  11   3   8       59.40       64.91     18.61 o 
  13   3   8        3.95        4.71     18.46 o 
 -22   4   8       54.27       50.64     21.98 o 
 -20   4   8       14.01       12.66     21.17 o 
 -18   4   8        0.30        8.08     15.85 o 
 -16   4   8        4.65       16.01     15.43 o 
 -14   4   8      103.05       77.31     18.27 o 
 -12   4   8       12.71       30.41     13.91 o 
 -10   4   8       31.80       49.54     13.19 o 
  -8   4   8       17.98       -2.86      9.20 o 
  -6   4   8      298.93      364.56     29.36 o 
  -4   4   8      107.42      192.32     28.44 o 
  -2   4   8       62.64       90.51     17.02 o 
   0   4   8      167.52      164.06     13.80 o 
   2   4   8      148.72      146.32     15.15 o 
   4   4   8       57.54       46.81     12.95 o 
   6   4   8       13.69       17.38     13.58 o 
   8   4   8       62.05       55.02     16.72 o 
  10   4   8       15.71       29.35     16.88 o 
  12   4   8      218.68      234.55     26.17 o 
  14   4   8        0.52       48.58     27.71 o 
 -21   5   8        8.83      -13.00     19.46 o 
 -19   5   8       10.51       36.94     18.16 o 
 -17   5   8        8.49       27.31     16.85 o 
 -15   5   8        2.68       -4.99     14.49 o 
 -13   5   8        1.66        3.55     14.17 o 
 -11   5   8       61.30       53.71     15.06 o 
  -9   5   8      244.13      311.87     26.62 o 
  -7   5   8       92.27      117.28     16.16 o 
  -5   5   8      720.68      796.35     67.27 o 
  -3   5   8       51.99       65.72     12.11 o 
  -1   5   8      169.95      181.30     14.49 o 
   1   5   8        3.00       12.25     12.57 o 
   3   5   8       15.07        8.28     10.28 o 
   5   5   8       72.30       72.07     15.04 o 
   7   5   8      277.90      281.08     23.10 o 
   9   5   8      205.69      194.67     22.73 o 
  11   5   8      175.08      179.19     23.38 o 
  13   5   8      323.10      267.56     37.57 o 
 -22   6   8        3.89       -4.01     30.01 o 
 -20   6   8        2.18        6.94     20.28 o 
 -18   6   8       15.12       13.56     17.80 o 
 -16   6   8       58.12       66.24     29.28 o 
 -14   6   8       34.12       39.59     16.59 o 
 -12   6   8       79.70       80.09     17.15 o 
 -10   6   8       95.81       78.61     16.12 o 
  -8   6   8       12.07        0.44     11.26 o 
  -6   6   8        4.83       14.02     19.34 o 
  -4   6   8       44.94       36.64     11.60 o 
  -2   6   8        0.07        3.46      8.43 o 
   0   6   8       77.58       74.51     17.47 o 
   2   6   8       14.86       28.53     14.29 o 
   4   6   8        6.68        6.13     10.91 o 
   6   6   8       12.64       22.45     12.50 o 
   8   6   8       18.19       28.79     15.68 o 
  10   6   8        2.71       -7.59     16.31 o 
  12   6   8      112.61      169.50     27.93 o 
 -21   7   8        0.96      -11.82     44.38 o 
 -19   7   8        6.36      -10.66     18.67 o 
 -17   7   8       85.54       78.60     21.33 o 
 -15   7   8        6.36      -14.84     14.84 o 
 -13   7   8       12.67       18.22     16.19 o 
 -11   7   8        9.53       20.03     14.50 o 
  -9   7   8       34.92       50.90     14.84 o 
  -7   7   8       13.04       34.43     17.43 o 
  -5   7   8        3.85        5.05     11.25 o 
  -3   7   8       10.75       22.45     14.12 o 
  -1   7   8        0.32       -9.24      9.24 o 
   1   7   8        4.86       14.00     11.74 o 
   3   7   8       36.39        3.61     12.51 o 
   5   7   8       53.84       50.38     15.27 o 
   7   7   8      104.72       80.36     15.77 o 
   9   7   8        9.85        8.26     14.85 o 
  11   7   8       51.32       36.54     19.06 o 
 -20   8   8      163.68      170.77     41.13 o 
 -18   8   8       33.64       49.31     21.20 o 
 -16   8   8       74.93       73.17     21.27 o 
 -14   8   8       32.61       31.53     17.84 o 
 -12   8   8       28.90       23.15     16.75 o 
 -10   8   8        8.12       14.68     15.24 o 
  -8   8   8       14.97       36.83     14.48 o 
  -6   8   8       29.26       26.87     19.84 o 
  -4   8   8        0.40       -5.53     13.48 o 
  -2   8   8       88.20       73.01     14.83 o 
   0   8   8       53.89       81.34     15.08 o 
   2   8   8       62.65       58.52     15.26 o 
   4   8   8       60.00       48.78     15.56 o 
   6   8   8        6.59       -2.49     14.29 o 
   8   8   8        7.21        2.85     15.77 o 
  10   8   8       61.92       52.92     19.59 o 
 -19   9   8        7.62       -7.54     29.75 o 
 -17   9   8        7.10       22.91     19.60 o 
 -15   9   8       48.92       55.27     20.50 o 
 -13   9   8       16.25       24.06     18.22 o 
 -11   9   8      210.96      242.14     24.86 o 
  -9   9   8       61.73       77.94     18.86 o 
  -7   9   8      423.14      409.97     27.01 o 
  -5   9   8       25.30       -7.37     13.20 o 
  -3   9   8      295.37      297.61     34.46 o 
  -1   9   8       64.13       70.18     15.28 o 
   1   9   8      154.01      157.41     19.09 o 
   3   9   8       34.98       23.97     13.71 o 
   5   9   8        3.21       -9.30     14.83 o 
   7   9   8       26.52       86.63     23.75 o 
   9   9   8       33.96       21.78     19.81 o 
 -16  10   8       21.65       43.82     21.89 o 
 -14  10   8       22.06       13.01     18.91 o 
 -12  10   8       72.06       44.11     19.27 o 
 -10  10   8       25.91       -0.13     16.65 o 
  -8  10   8      149.10      125.15     20.12 o 
  -6  10   8        8.18        0.26     14.76 o 
  -4  10   8       75.65       86.86     18.35 o 
  -2  10   8      132.19       82.84     17.96 o 
   0  10   8       11.57        5.00     14.55 o 
   2  10   8       40.63       39.15     16.55 o 
   4  10   8        5.07        1.52     15.45 o 
   6  10   8       19.33       42.93     18.10 o 
   8  10   8       27.53       51.82     24.69 o 
 -15  11   8       16.51       -1.10     41.75 o 
 -13  11   8        0.49       22.48     19.87 o 
 -11  11   8       58.57       63.06     21.50 o 
  -9  11   8       23.68       34.97     18.08 o 
  -7  11   8      340.83      313.03     27.77 o 
  -5  11   8      201.12      149.50     22.05 o 
  -3  11   8      448.33      410.14     34.49 o 
  -1  11   8       41.88       48.03     17.91 o 
   1  11   8      121.09      119.40     20.56 o 
   3  11   8       11.03       19.84     17.02 o 
   5  11   8       15.60       19.34     17.76 o 
   7  11   8       25.48       28.49     27.95 o 
 -12  12   8        9.57        4.26     24.69 o 
 -10  12   8        2.74       26.02     20.36 o 
  -8  12   8       81.76       64.77     21.23 o 
  -6  12   8       37.70       10.15     19.13 o 
  -4  12   8        0.05      -18.63     18.63 o 
  -2  12   8       52.73       54.32     19.72 o 
   0  12   8      108.24      105.60     22.89 o 
   2  12   8       42.00       34.77     20.13 o 
   4  12   8       23.49       10.37     31.00 o 
  -9  13   8      158.62      105.22     32.45 o 
  -7  13   8        0.04       -3.61     21.91 o 
  -5  13   8      484.61      509.21     50.41 o 
  -3  13   8        4.50       14.51     22.57 o 
  -1  13   8       54.18       16.25     24.86 o 
   1  13   8        3.27       39.87     26.10 o 
 -19   1   9       10.87       17.48     18.51 o 
 -17   1   9        6.40        1.01     15.87 o 
 -15   1   9       86.19       65.68     17.50 o 
 -13   1   9        0.03        1.35     13.10 o 
 -11   1   9       49.39       26.64     12.32 o 
  -9   1   9        5.33        1.35     16.73 o 
  -7   1   9       47.00       37.49     13.86 o 
  -5   1   9        1.94        6.93     18.80 o 
  -3   1   9       10.70        4.37     11.93 o 
  -1   1   9      147.54      139.60     17.63 o 
   1   1   9      233.75      288.28     24.03 o 
   3   1   9      287.32      271.85     20.62 o 
   5   1   9      225.37      218.63     21.45 o 
   7   1   9       52.85       40.86     17.38 o 
   9   1   9        8.25       -9.97     17.09 o 
 -20   2   9       31.46       59.10     31.28 o 
 -18   2   9        3.11      -14.44     16.65 o 
 -16   2   9        0.02        3.87     15.69 o 
 -14   2   9       12.12       17.81     14.27 o 
 -12   2   9       64.77       70.96     14.86 o 
 -10   2   9        0.02       -5.48     12.78 o 
  -8   2   9       11.86        4.78     15.21 o 
  -6   2   9        8.98       -0.57     12.69 o 
  -4   2   9      206.18      222.35     31.58 o 
  -2   2   9        0.42       -4.66     12.51 o 
   0   2   9       56.12       58.62     18.31 o 
   2   2   9        0.13      -11.02     11.02 o 
   4   2   9       51.93       52.46     15.48 o 
   6   2   9        5.62       -1.11     16.13 o 
   8   2   9        6.84       33.33     16.69 o 
  10   2   9      196.69      164.72     40.29 o 
 -19   3   9       40.31       64.00     30.95 o 
 -17   3   9        7.21       -7.44     15.89 o 
 -15   3   9      144.96      117.03     19.61 o 
 -13   3   9        9.43       12.22     14.30 o 
 -11   3   9       43.73       43.33     13.38 o 
  -9   3   9       83.42       81.03     20.77 o 
  -7   3   9        2.19        1.15     14.90 o 
  -5   3   9       84.60       83.04     18.80 o 
  -3   3   9       59.09       49.25     18.18 o 
  -1   3   9       74.03       81.75     21.45 o 
   1   3   9       42.45       58.83     12.09 o 
   3   3   9      104.94       84.34     15.68 o 
   5   3   9      188.47      215.56     26.03 o 
   7   3   9       70.88       48.21     17.47 o 
   9   3   9       78.10       78.18     34.31 o 
 -18   4   9        0.06      -15.75     17.76 o 
 -16   4   9       11.02       11.92     16.98 o 
 -14   4   9        3.72        6.55     14.68 o 
 -12   4   9        0.46       -7.44     13.09 o 
 -10   4   9        4.59        0.62     11.21 o 
  -8   4   9        3.37       -4.59     16.67 o 
  -6   4   9       96.14       93.66     21.39 o 
  -4   4   9       22.17       28.24     41.26 o 
  -2   4   9       28.12       20.96     16.63 o 
   0   4   9       41.08       71.60     15.10 o 
   2   4   9       94.11      116.35     13.65 o 
   4   4   9       61.78       48.98     15.54 o 
   6   4   9      140.38      137.94     21.79 o 
   8   4   9       13.05       14.24     25.85 o 
 -17   5   9       47.77       67.32     26.64 o 
 -15   5   9       12.65        9.53     16.32 o 
 -13   5   9        4.48       -8.21     14.41 o 
 -11   5   9       15.54      -12.01     12.01 o 
  -9   5   9       44.44       29.87     18.64 o 
  -7   5   9       18.23       -9.02     24.70 o 
  -5   5   9       57.50       47.85     19.82 o 
  -3   5   9       36.60       43.65     18.82 o 
  -1   5   9        3.21        8.96     12.83 o 
   1   5   9       14.54       18.27     12.22 o 
   3   5   9       88.82       78.95     16.78 o 
   5   5   9       15.65       33.06     14.05 o 
   7   5   9       19.11       15.29     16.49 o 
 -16   6   9       21.46       -5.23     18.43 o 
 -14   6   9       77.42       83.68     19.42 o 
 -12   6   9       11.67        4.45     14.63 o 
 -10   6   9        8.19       10.71     13.44 o 
  -8   6   9       27.64       10.87     12.09 o 
  -6   6   9        3.10       -4.88     13.64 o 
  -4   6   9       10.40       38.07     14.10 o 
  -2   6   9        9.19       18.51     24.95 o 
   0   6   9       18.19       21.70     11.94 o 
   2   6   9       16.19       36.11     14.07 o 
   4   6   9      133.38      122.71     18.14 o 
   6   6   9        1.99        3.77     15.89 o 
 -15   7   9       30.73        9.41     18.96 o 
 -13   7   9       87.29       72.39     19.35 o 
 -11   7   9       49.97       34.78     16.83 o 
  -9   7   9       11.13        1.40     16.02 o 
  -7   7   9        0.94        4.07     13.22 o 
  -5   7   9       62.62       71.82     16.57 o 
  -3   7   9      200.24      222.05     19.18 o 
  -1   7   9      334.45      334.23     22.35 o 
   1   7   9       14.11       27.38     13.90 o 
   3   7   9      463.24      480.48     28.29 o 
   5   7   9        4.48       28.51     17.83 o 
 -14   8   9       20.96       23.32     21.69 o 
 -12   8   9       28.74        1.66     16.67 o 
 -10   8   9       15.63       -0.98     16.32 o 
  -8   8   9       43.28       30.32     15.41 o 
  -6   8   9       22.42        7.48     14.27 o 
  -4   8   9        7.05       12.05     13.91 o 
  -2   8   9       14.39       43.33     14.77 o 
   0   8   9        5.96       36.18     16.23 o 
   2   8   9       10.75       12.22     14.11 o 
   4   8   9      178.19      237.04     25.57 o 
 -13   9   9        1.02       19.09     27.23 o 
 -11   9   9        2.21      -16.22     19.63 o 
  -9   9   9      259.06      239.78     24.85 o 
  -7   9   9       34.89       15.42     16.56 o 
  -5   9   9       35.87       24.59     15.39 o 
  -3   9   9        3.23        2.86     14.58 o 
  -1   9   9        1.69       26.91     24.42 o 
   1   9   9       58.20       68.06     19.86 o 
   3   9   9       54.34       71.84     30.08 o 
 -10  10   9        2.05      -10.76     26.29 o 
  -8  10   9       14.77      -18.80     18.80 o 
  -6  10   9      103.18       83.29     21.32 o 
  -4  10   9      183.10      175.52     24.50 o 
  -2  10   9        1.53        8.58     17.93 o 
   0  10   9        3.14        0.23     24.24 o 
 -14   0  10        1.97        4.71     31.04 o 
 -12   0  10       47.60       66.78     25.27 o 
 -10   0  10        3.85       27.22     24.83 o 
  -8   0  10      268.51      275.27     33.25 o 
  -2   0  10        4.47      -12.75     23.01 o 
   0   0  10      673.46      594.46     50.17 o 
   2   0  10      223.41      246.94     28.80 o 
 -13   1  10        5.69       10.04     13.80 o 
 -11   1  10        0.83        7.23     14.85 o 
  -9   1  10        5.69       18.88     25.16 o 
  -7   1  10       72.55       77.53     26.89 o 
  -5   1  10        6.78      -19.75     19.75 o 
  -3   1  10       28.41       39.70     24.37 o 
  -1   1  10      179.10      200.40     86.65 o 
   1   1  10       26.95        7.99     16.88 o 
 -12   2  10       19.78       15.43     16.99 o 
 -10   2  10      115.81      105.12     17.52 o 
  -8   2  10       12.16        7.29     16.69 o 
  -6   2  10       33.54       -4.02     15.44 o 
  -4   2  10        3.28        0.80     15.83 o 
  -2   2  10       30.09       37.82     26.31 o 
   0   2  10      216.49      236.12     22.34 o 
   2   2  10      194.97      163.55     18.07 o 
 -13   3  10        0.60       18.60     31.58 o 
 -11   3  10       15.14       13.13     16.72 o 
  -9   3  10        0.09      -10.54     18.33 o 
  -7   3  10       24.45       41.19     19.59 o 
  -5   3  10        2.80       -5.33     16.63 o 
  -3   3  10       30.69        4.14     18.24 o 
  -1   3  10        0.27       17.39     17.89 o 
   1   3  10        8.48       14.23     16.08 o 
 -10   4  10      105.68      104.94     26.41 o 
  -8   4  10       23.66        5.43     20.51 o 
  -6   4  10       60.21       44.00     21.40 o 
  -4   4  10       11.18       -2.57     18.61 o 
  -2   4  10       36.99       74.70     27.36 o 
   0   4  10        2.14       20.54     15.26 o 
  -9   5  10      122.90      139.69     40.81 o 
  -7   5  10       27.56        8.90     22.45 o 
  -5   5  10       89.26       85.51     40.78 o 
  -3   5  10        3.82       18.25     22.08 o 
                                                 
